# Supplementary material for: Inter-individual variation in genes governing human hippocampal progenitor differentiation in vitro is associated with hippocampal volume in adulthood
Source: Sci Rep. 2017 Nov 8;7:15112. doi: 10.1038/s41598-017-15042-z (PMC5678432; doi:10.1038/s41598-017-15042-z)
Supplement: Supplementary file 2 — Dataset S10 [file 41598_2017_15042_MOESM2_ESM.xls]

## Sheet: MergedProDif.csv
S10: Genome-wide expression results associated with hippocampal progenitor differentiation.
TargetID	ProbeID	p	fc
TGFBI	7650358	7.10127e-61	-2.40604
C10ORF141	3440735	5.02557e-60	-1.46379
BCAN	2100446	9.64878e-58	3.09843
GPR177	4250711	2.66431e-52	2.23145
CDKN3	5260014	6.39883e-52	-1.3458
TMEM16A	6420025	3.03913e-51	-1.51229
AURKA	5420309	2.00752e-50	-1.29801
CTGF	5690687	2.30765e-50	2.77455
AURKA	4730605	2.35412e-50	-1.31543
C2ORF80	5570671	1.70915e-49	-0.951014
SPC24	5910349	8.73397e-49	-1.2957
CTSL2	1430477	1.4305e-48	-1.51131
S100A4	3990458	1.60102e-48	-1.59854
CALB2	5860039	3.26332e-48	2.42691
DLGAP5	240221	3.59877e-48	-1.56209
ACOX2	1010114	3.66392e-48	-1.44465
AFF3	650753	9.19498e-48	1.106
UBE2T	2480722	2.28917e-47	-1.56137
DLGAP5	5220095	4.1564e-47	-1.4652
ELOVL6	5670040	1.30844e-46	-1.31022
VCAM1	2900390	4.95721e-46	2.16817
HJURP	3180367	5.98915e-46	-0.754551
CDO1	3780315	7.74816e-46	1.5168
ID3	7570324	1.22772e-45	-1.89045
PLA2G3	50626	1.73152e-45	-1.07161
COL2A1	4010136	1.8621e-45	-1.40849
ANGPTL4	4610433	2.3813e-45	2.29053
TFPI	1340039	2.42827e-45	1.0859
UBE2C	4260368	2.53519e-45	-1.47283
TMEM163	1980639	3.00733e-45	1.16355
CHEK1	7200270	4.15261e-45	-0.850533
TFPI	4850731	5.5919e-45	1.14498
ZWINT	3800474	5.61198e-45	-1.05916
C1ORF24	3370768	6.41549e-45	-1.04472
CDO1	4640491	1.6309e-44	1.39795
BIRC5	1230682	1.71601e-44	-1.37115
KIF2C	1470647	7.55911e-44	-0.992161
TK1	4730196	1.03028e-43	-0.976143
CENPA	4760577	1.31715e-43	-0.75687
TMEFF2	270703	2.20363e-43	-1.09235
FAM64A	5870193	2.62632e-43	-1.17244
DNAJC9	50114	2.9802e-43	-0.946725
MT3	3060273	3.44302e-43	-1.31609
2003-03-01	4670255	3.67466e-43	0.817699
FAM83D	150543	3.82392e-43	-1.01465
KIF20A	1050195	3.83192e-43	-1.15838
CEP55	7510709	3.95181e-43	-1.18857
FEN1	1010719	4.15399e-43	-0.940215
NT5E	5960398	5.82755e-43	-1.19702
MND1	3870372	6.92257e-43	-0.736369
ZWINT	3120307	1.34325e-42	-0.760726
LRRN2	1410403	1.91036e-42	1.06234
CCDC34	3450408	2.1585e-42	-0.903759
CLIP3	650689	2.2324e-42	1.13339
CCNB2	5360070	3.26182e-42	-1.49418
ACVR1	6940360	3.3336e-42	0.918671
FEN1	3370703	4.04888e-42	-1.55981
STRA6	6420215	4.11209e-42	-0.841681
GPER	270593	4.88434e-42	-0.797289
CDC45L	2320170	8.32148e-42	-1.47303
CCNA2	2650608	9.61509e-42	-1.25498
PTTG1	10414	9.72144e-42	-1.23225
TIMP4	1090326	9.79881e-42	-0.832771
GPER	520463	1.02289e-41	-0.745158
ELOVL6	7380181	1.29341e-41	-0.994442
GINS2	6020735	1.92806e-41	-1.2211
CENPN	6550373	2.00028e-41	-1.0851
HMMR	4060064	2.03018e-41	-1.31158
CDCA4	290333	2.14734e-41	-0.703113
CENPA	2600392	2.31267e-41	-1.11225
PTTG1	1510291	2.40749e-41	-1.38269
DBC1	4850450	2.87777e-41	1.60053
CHAF1B	4610731	3.77714e-41	-0.829198
CDCA8	4830634	4.35776e-41	-0.729885
KIAA0101	5090754	5.93319e-41	-1.33978
PTTG3P	5960224	5.93792e-41	-1.33443
CDC20	1500010	6.28575e-41	-1.55823
PRSS35	5090307	6.66316e-41	0.725827
OLFML2A	4640209	7.24934e-41	-0.977753
PELI2	3840491	7.75553e-41	0.887187
C16ORF75	4540072	8.8195e-41	-0.839842
ABCC3	270615	1.04065e-40	-1.12388
TGFA	360377	1.07444e-40	-1.16391
AURKB	6770026	1.3291e-40	-1.14116
DEPDC1	6200201	1.42036e-40	-0.731534
LOC729816	1850192	1.43452e-40	-0.992283
OIP5	7000161	1.49726e-40	-1.13919
CMTM7	2140239	1.51303e-40	-0.830935
INHBB	50446	1.52776e-40	0.508883
HMMR	4050400	2.37341e-40	-1.37507
KCNQ2	5900273	2.66493e-40	1.0328
CDCA3	6370474	3.06324e-40	-1.0698
E2F7	4560450	3.16436e-40	-0.695824
UBE2C	5310471	4.26574e-40	-1.40257
CENPE	6100564	4.37694e-40	-0.958468
S100A4	5290270	4.4276e-40	-1.24482
PNCK	10543	4.84844e-40	1.05706
DENND1A	60524	4.9065e-40	-0.783888
NRSN1	6420113	7.5997e-40	0.998494
MCM10	7570181	7.7701e-40	-1.31693
TMEM59L	5890082	7.89248e-40	0.857617
RTN1	6860193	8.97471e-40	1.31262
SHMT1	2690528	9.60582e-40	-0.771262
TYMS	5910364	1.054e-39	-1.40718
RGMB	840553	1.40718e-39	0.669759
SLC40A1	730164	1.75914e-39	0.955147
LY6H	3990561	1.83197e-39	1.76814
RYR3	430253	2.00167e-39	0.675841
CTGF	2640292	2.75233e-39	2.29946
CNTNAP2	1400520	3.02726e-39	-2.0291
FAM43A	1690630	4.95823e-39	-0.716912
2003-09-01	4890021	5.72332e-39	1.29716
POLE2	1170326	6.1868e-39	-0.851938
RTN1	990047	6.82989e-39	1.1947
MELK	160097	8.23578e-39	-1.33412
WDR51A	6660446	9.92582e-39	-1.0961
RAD51C	5910215	1.60485e-38	-0.732022
DLX6AS	510477	1.63563e-38	1.53812
CENPE	2510639	1.76949e-38	-0.827002
LY6H	6180706	2.26028e-38	1.80127
BUB1	2070224	2.40746e-38	-1.06962
NUP210	2320215	2.4324e-38	-0.670209
FHOD3	1300670	2.77799e-38	0.716676
GTSE1	6980382	3.18241e-38	-0.550915
SPC25	1070411	3.23485e-38	-0.754543
CA8	1850097	3.41851e-38	1.13481
FAM84B	60014	3.88718e-38	1.3307
C6ORF173	540215	3.90043e-38	-1.27219
SEPP1	4280678	3.90817e-38	0.921568
TMEM16A	6400274	3.91915e-38	-0.627094
CENPM	1450192	4.27398e-38	-1.11851
MTP18	7400025	5.78895e-38	-1.12793
PRIM1	2140273	5.88813e-38	-0.943806
CKAP2L	6380324	6.24113e-38	-0.894869
TMEM97	3420541	6.7047e-38	-0.779198
CDK2	4590064	6.81135e-38	-0.76864
PBK	3420554	6.81522e-38	-1.25025
HEY2	2350685	6.98433e-38	-0.557238
BLM	2450717	7.59009e-38	-0.454809
LOC100134265	770133	7.87068e-38	1.51214
CADM2	4150471	1.01084e-37	0.763365
KIF11	4060176	1.17785e-37	-0.901763
LGALS1	1450193	1.35148e-37	-1.18051
OIP5	3180484	1.44895e-37	-0.782894
OPTN	5260215	1.52825e-37	1.06274
PHYHIPL	870048	1.98522e-37	0.994263
HOMER2	3850630	2.34708e-37	-0.992832
RBM20	6020671	3.64802e-37	0.671895
BCL6	6280458	3.73917e-37	1.089
PCP4	6200148	5.21289e-37	-0.954811
MCM6	5690274	5.42742e-37	-0.80556
GINS3	3060192	6.50849e-37	-0.958592
GATS	2190541	6.56664e-37	0.856264
MCM7	1470195	6.5932e-37	-0.903853
C14ORF80	7100008	6.75554e-37	-0.802101
RAD54L	1980291	7.11825e-37	-0.646497
TACC3	4390484	1.04555e-36	-1.02634
ACTA2	6480059	1.05797e-36	-0.823899
RNASEH2A	4230068	1.0639e-36	1.58935
TROAP	4760646	1.15236e-36	-0.782647
C21ORF58	2070220	1.48547e-36	-0.75396
RFC4	7210435	1.78071e-36	-0.838697
HS.525171	1410022	1.80418e-36	0.937691
TMEM91	3990259	2.11984e-36	0.722808
CHGB	6420356	2.73197e-36	0.575087
CDK5R1	3930594	3.80008e-36	-0.909477
TUBG1	5670180	3.80027e-36	0.832889
SOX15	4120475	3.99807e-36	0.690992
PTPRG	450369	4.12604e-36	-0.958877
TPX2	6290358	4.52663e-36	-0.736075
CENPM	6100079	5.26715e-36	-0.750859
2003-09-01	6040066	6.42009e-36	1.16868
MAD2L1	870546	6.82096e-36	-1.28507
PNPLA7	5050577	7.8638e-36	0.696637
MCM2	6770408	7.87255e-36	-0.794439
CEP78	4760091	8.05887e-36	-0.706647
HPRT1	6400270	8.19107e-36	-1.07022
SPON1	3370162	9.74741e-36	1.68832
CPNE4	2120064	1.11246e-35	-0.960323
CDT1	2630433	1.24726e-35	-0.809373
RFC5	4890731	1.37313e-35	-0.694683
BRCA1	540411	1.42434e-35	-0.597411
MELK	2340392	1.43613e-35	-1.20641
CDC7	4900044	1.54653e-35	-1.0268
PRIM1	6200390	1.64576e-35	-0.946429
RRAGB	6940397	1.76085e-35	0.764217
BCAN	1090246	2.03896e-35	0.808178
SH3KBP1	3450059	2.2072e-35	-1.02776
LOC731314	4120538	2.21044e-35	-0.587892
MCM5	7330253	2.24935e-35	-0.821146
KBTBD11	5050093	2.32761e-35	0.795834
VRK1	2600739	2.86189e-35	-0.999222
ATL3	1240243	3.15572e-35	-0.527498
KCNIP1	6960259	3.5024e-35	-0.613153
NEIL3	1980039	3.5667e-35	-0.396398
EBP	4250156	3.71931e-35	-0.854355
RUNDC3A	6940634	3.73966e-35	0.485619
LOC440145	1660181	3.9933e-35	-0.718978
CDK5R1	2750280	4.91015e-35	1.01365
ITPKB	4830239	5.25648e-35	0.741841
CKS1B	4210088	5.35562e-35	-1.19741
STAT2	130519	5.68066e-35	0.825977
ANO1	6350397	5.75939e-35	-0.579002
C5ORF35	6100239	5.99348e-35	-0.606542
HYDIN	1170484	7.11936e-35	0.63047
H2AFZ	2710292	7.24055e-35	-1.11241
LOC642956	990717	7.61827e-35	-0.863264
MGC18216	6400639	7.84997e-35	0.795846
CKS1B	2450358	7.92896e-35	-1.06597
KNTC1	3190524	9.64523e-35	-0.833679
POLA2	4920537	9.6738e-35	-0.946826
PCNA	6900079	1.15703e-34	-0.964322
CRMP1	360296	1.17967e-34	1.23162
COPG2IT1	430364	1.30533e-34	0.977029
ZDHHC11	1450400	1.34216e-34	0.67094
KIF23	4120278	1.48482e-34	-0.715006
FADS1	2360020	1.55406e-34	-0.792618
GPR137B	1240392	1.61035e-34	0.898478
EXO1	1770646	1.61683e-34	-0.856149
PPP1CB	6200369	1.70388e-34	-0.909428
C22ORF32	990014	2.05474e-34	0.51851
NCAPD2	2680497	2.2222e-34	-0.840768
ASF1B	2630673	2.24247e-34	-1.06216
LOC727761	6110470	2.65267e-34	-0.90328
MGC40489	3420400	2.87086e-34	-0.944101
LEPREL1	4280524	3.51864e-34	0.754187
SCARB1	1170338	3.55231e-34	-0.731229
ELAVL3	5960070	3.56673e-34	1.07533
FOXM1	540053	3.69188e-34	-0.701194
PRC1	2070494	3.75922e-34	-1.17783
TTF2	2190220	3.83745e-34	-0.573176
GPR177	6940280	4.01098e-34	1.24955
KIFC1	7330674	4.84431e-34	-1.14193
CDC25C	4200451	4.8567e-34	-0.590645
CDC2	1050706	5.16898e-34	-1.07157
DEPDC1B	2370441	5.51175e-34	-0.926104
POPDC3	1470324	5.91262e-34	0.475779
C20ORF199	2480064	6.3421e-34	0.735562
RBPMS2	5960682	6.55427e-34	-1.06802
C6ORF153	3130577	7.82668e-34	-0.71633
RALGPS1	990280	7.85725e-34	0.59988
MLF1IP	2120678	8.19832e-34	-0.902235
BCL2L12	6420379	8.7918e-34	-0.691051
RFC4	2030315	9.66869e-34	-0.773183
FABP5L2	580358	1.02958e-33	-0.742446
TRIP13	5700373	1.11655e-33	-0.949853
IRX3	5690408	1.15001e-33	-1.08545
C9ORF140	1010470	1.23576e-33	-0.581726
RAD51AP1	4150196	1.26083e-33	-1.01733
C19ORF4	6960035	1.26777e-33	0.918629
CCNE2	4760154	1.31885e-33	-1.08265
LOC100132247	6060014	1.32138e-33	0.697251
RACGAP1	2190010	1.35581e-33	-0.859223
BEX2	4830674	1.38246e-33	0.849748
NCAPG	1450280	1.38923e-33	-1.20588
H2AFX	6980497	1.40601e-33	-0.717053
PCDH20	5900376	1.45342e-33	-0.660305
CCNB1	4590040	1.48112e-33	-1.06663
MCM3	6650053	1.51079e-33	-0.940799
LOC651816	1570746	1.65303e-33	-0.859602
TOP2A	3990619	1.66549e-33	-1.17079
E2F2	5340338	1.67096e-33	-1.10482
SECISBP2L	2470762	1.77699e-33	0.600107
WDR19	6510397	2.15979e-33	0.847835
AIF1L	4010647	2.34535e-33	-0.790198
TRO	1500301	2.37966e-33	0.686685
TIMELESS	4180050	2.45208e-33	-0.985435
C16ORF59	6560725	2.4656e-33	-0.630921
NUDT1	650347	2.48963e-33	-0.780459
LOC653874	7330301	2.50179e-33	-0.916219
SUV39H1	20195	3.00799e-33	-0.823089
C15ORF23	2340528	3.08727e-33	-0.583691
GMNN	4830373	3.31265e-33	-0.978085
GPR37L1	2690731	3.44303e-33	0.641253
CCNF	3130541	3.65983e-33	-1.04409
ANKRD46	2750598	3.92301e-33	0.662508
SNAP25	3440253	4.01101e-33	0.820632
ABCA1	4060358	4.15822e-33	1.16837
SYCE1L	3870050	4.33241e-33	-0.520971
SCGN	3990278	4.45207e-33	1.59562
CENPM	3930324	4.59166e-33	-0.558221
ACOT9	7160592	5.11677e-33	-0.499437
LOC441484	5810519	5.16888e-33	-0.695848
2003-03-01	6760167	5.22322e-33	0.782965
CHAF1A	2120097	6.01853e-33	-0.508616
MAPT	2630176	6.38062e-33	0.951563
CDCA5	1400673	6.50427e-33	-1.30965
CDC25C	3460152	6.69157e-33	-0.6857
C1ORF135	150129	7.03763e-33	-0.685434
PLK4	3190470	7.83623e-33	-0.994742
NUAK2	840356	8.1987e-33	0.642495
NEK11	3140168	8.38763e-33	0.596617
ECT2	6840215	8.43109e-33	-1.00342
THY1	6480204	8.83109e-33	-0.927934
LOC100134304	870209	9.01985e-33	-0.618511
MCM10	6580685	1.02352e-32	-0.52227
TTK	5870725	1.07186e-32	-0.909863
NDC80	1050470	1.08566e-32	-1.4238
ID1	670386	1.09024e-32	-0.959839
WDR34	6200195	1.13413e-32	-0.725158
SPTAN1	6650037	1.2211e-32	0.704759
C13ORF3	4180133	1.28819e-32	-0.549382
FDPS	6900398	1.2963e-32	-1.05201
KIF20B	5900433	1.35557e-32	-0.786291
SNRPB	2070349	1.37906e-32	-0.630033
TGFA	3420296	1.45893e-32	-0.694736
ANGPTL4	2450592	1.65677e-32	0.925144
PACRG	4210746	1.67619e-32	0.526803
C10ORF141	4070204	1.71242e-32	-0.523059
RFC3	1780463	1.86948e-32	-0.712246
PCOLCE2	4810445	1.90485e-32	-0.731641
SNHG7	6760021	2.01919e-32	0.965976
D4S234E	2750475	2.20469e-32	0.728792
GPR177	6220075	2.35183e-32	0.901464
FDFT1	2360630	2.56328e-32	-0.867133
HIRIP3	1770717	2.62367e-32	-0.651286
BUB1B	1090047	2.63681e-32	-0.730843
ZFYVE26	5890241	2.91082e-32	0.538956
HS.551128	5900246	2.99765e-32	0.771712
LOC728888	1990553	3.0483e-32	0.69915
NPS	4900546	3.06494e-32	-0.855963
GPR177	6130136	3.09139e-32	1.14893
MCM4	6020170	3.17472e-32	-0.897578
GOLGA8B	5690671	3.33404e-32	0.894625
CRISPLD1	270458	3.83897e-32	1.18668
BCL2L12	7550753	4.10955e-32	-0.646053
LCAT	1170112	4.14052e-32	-0.539497
PDLIM7	4560164	4.28388e-32	-0.818915
SHRM	6520561	4.55577e-32	0.804877
FAM116B	6520241	4.72218e-32	0.705746
NSMCE4A	6510025	5.03072e-32	-0.462404
CD47	4150193	5.34468e-32	0.843322
CKB	4150066	5.39212e-32	-0.673705
DIAPH1	3940670	6.3688e-32	-0.757186
CCNE1	3990026	6.51656e-32	-0.58085
TBC1D16	4050056	6.97516e-32	-0.772997
C10ORF75	6560500	7.40187e-32	-0.588588
RPA3	4150458	7.63643e-32	-0.900038
SYNPR	1850632	7.71739e-32	-0.46884
CDCA2	2940398	7.71874e-32	1.162
PALM	4540682	8.28127e-32	0.541198
RAB26	2600240	8.5472e-32	-0.566184
LMBRD1	2510592	9.5901e-32	0.690891
FLJ23834	5220139	1.13756e-31	-0.632772
CDC25C	6110706	1.1441e-31	0.388413
LOC729082	3400086	1.2899e-31	-0.685912
PSMC3IP	50382	1.35107e-31	-0.362429
NEK2	4610669	1.3589e-31	-1.07061
CITED2	7550112	1.41214e-31	0.792537
LOC440348	1230278	1.62519e-31	0.631707
TMSL3	3890025	1.85959e-31	-0.885568
GPR98	3360750	1.88579e-31	0.787956
APOE	730414	1.96227e-31	1.06773
C15ORF23	6270452	1.96788e-31	-0.635568
GJA1	6940017	2.07798e-31	0.933399
PTN	4390328	2.1932e-31	-0.941721
DLG2	1170048	2.33965e-31	0.454969
KIF4A	1430129	2.34693e-31	-0.536125
PTGS1	1070450	2.41174e-31	-0.541111
LARP6	5810687	2.5163e-31	-0.75353
ZWILCH	7000743	2.85679e-31	-0.869672
FANCI	3170066	3.02312e-31	-1.02714
LMNB1	3420593	3.03774e-31	-0.609415
LOC440132	4480762	3.07794e-31	-0.546007
NCAPG2	1940632	3.20056e-31	-0.604026
CECR7	1780274	3.33168e-31	0.488812
DEF8	5820768	3.43517e-31	0.52233
HPRT1	7610286	3.73917e-31	-0.900304
C6ORF126	6840370	3.86484e-31	-0.406064
LOC644877	1110242	4.05563e-31	-0.943142
NUSAP1	6350053	4.06222e-31	-0.48927
CSTF3	3420253	4.12361e-31	-0.833916
HYDIN	7550360	4.47931e-31	0.460916
PPAP2A	4490739	4.7595e-31	0.906331
CYB5B	510474	4.78934e-31	-0.627886
AGPAT9	2060477	5.00818e-31	-0.498798
LOC646993	3870373	5.55539e-31	-0.76997
FANCD2	2690240	5.65019e-31	-0.885422
FBLN1	580739	5.79892e-31	-0.878773
LOC730183	6350181	5.92874e-31	-0.509939
BHLHB2	2640735	6.0875e-31	0.680621
STIL	6220050	6.19621e-31	-0.673909
UCHL5	2750746	6.45819e-31	-0.477279
CPE	5390687	7.49005e-31	0.878393
CHAC2	2850082	7.66687e-31	-0.484035
SLC25A10	2900121	7.71492e-31	-0.719032
HS.133261	3170681	8.60493e-31	0.565557
C20ORF103	4290026	8.7126e-31	0.78926
DCBLD2	60132	8.92707e-31	-0.658669
CENPK	5700086	9.25319e-31	-0.892197
MND1	7550730	1.00148e-30	-0.850458
TMEM47	2570730	1.17292e-30	0.801101
SPCS3	3780600	1.2163e-30	-0.460169
FABP5	4150048	1.27755e-30	-0.811944
FOLR1	6650068	1.33504e-30	-0.664138
KCNF1	4610161	1.38346e-30	1.08367
CSTF3	650598	1.42698e-30	-0.778438
MYT1	1450468	1.44161e-30	0.864213
FGFR3	6520139	1.50704e-30	0.667245
KIF3C	2450202	1.58002e-30	0.462461
ZCWPW1	2470577	1.61252e-30	0.609113
CTNNBIP1	430259	1.65517e-30	-0.594966
CLDN15	3780291	1.77048e-30	0.608705
NUF2	2000458	1.8166e-30	-1.01905
ZFP36	2900348	1.81743e-30	1.2141
CDC2	2760603	1.87954e-30	-0.853349
CHKA	3460424	1.88721e-30	-0.630292
RANBP1	4610047	1.89467e-30	0.606442
C13ORF37	3170187	1.91502e-30	-0.672273
KDELC2	6110301	2.03426e-30	-0.482185
FHL1	4640446	2.39104e-30	0.91285
CENPO	4560682	2.59847e-30	-0.483005
SOX13	4250167	2.85382e-30	-0.4489
ATP6V0A1	1660215	2.99607e-30	0.634584
RFC3	3890309	3.09789e-30	-0.72769
PNMA3	7320270	3.17288e-30	0.695183
AMY2A	3130296	3.4039e-30	0.566672
TPM1	2140653	3.60197e-30	0.662127
HMGB3	7570050	3.66557e-30	-0.63505
GPT2	5290148	3.69061e-30	0.821105
C13ORF34	580719	4.11637e-30	-0.721578
ZNFX1	3800487	4.11984e-30	0.413027
CENPH	7380711	4.41227e-30	-0.582008
COQ2	5720128	5.59309e-30	-0.522145
ASPM	6130441	5.66548e-30	-0.998184
LOC100133012	4290468	5.92056e-30	-0.610457
TRO	5260561	5.97907e-30	0.763883
FZD9	6200132	6.03219e-30	-0.821457
CRISPLD1	1430750	6.41559e-30	1.35528
CDCA1	6980202	6.6095e-30	-0.350274
KIF22	10326	6.66834e-30	-0.889871
EXOSC9	6220142	6.92854e-30	-0.662682
LIMA1	4880537	7.17505e-30	0.768731
KIF11	1110022	7.19957e-30	-1.01812
PDE8B	580187	7.41861e-30	-0.491874
XYLT1	630609	8.27693e-30	0.806272
NUDT15	3450370	8.30571e-30	-0.688034
LRP8	4780411	8.46187e-30	-0.68885
MEGF10	270201	8.79221e-30	0.995716
KPNA2	4230196	8.84541e-30	-1.05591
SLC12A8	3710075	9.15551e-30	-0.683124
ALDOC	7330544	9.35845e-30	-0.842472
KIF14	2810201	1.00454e-29	-0.677606
LYN	7320551	1.01576e-29	-0.439109
FREM2	5390386	1.04655e-29	-0.594163
SNHG6	5720520	1.09266e-29	0.729883
HMGCS1	5270112	1.11523e-29	-1.22548
GPX3	5490019	1.11726e-29	2.07574
AQP4	2750176	1.1479e-29	0.876437
CHST15	7320041	1.1927e-29	0.747443
METRN	3120544	1.19574e-29	-0.995066
FOLR1	3840709	1.35515e-29	-0.675389
LOC728475	4480411	1.35697e-29	-0.39929
FOXJ1	3170204	1.39183e-29	0.827851
KIF18A	2470035	1.44832e-29	-0.534029
BSN	3850730	1.51115e-29	0.494522
CCPG1	6220674	1.52655e-29	0.710577
GDF11	5310521	1.65085e-29	-0.505485
CYB5R2	2940050	1.66887e-29	-0.368865
ADHFE1	2760121	1.74887e-29	0.44667
ADORA1	4060519	1.946e-29	-1.53505
CDCA4	7610494	2.04475e-29	-0.43417
CYR61	3930605	2.12028e-29	1.37971
CMTM7	4290403	2.14106e-29	-0.373285
PPIL5	10253	2.16472e-29	-0.98047
NUSAP1	1500553	2.33618e-29	-0.985074
KDELR3	3360053	2.41165e-29	-0.362383
APOBEC3B	3170068	2.57112e-29	-0.459184
PIGP	5810630	2.584e-29	-0.620883
FAM46A	3940133	3.00436e-29	-0.505804
FDFT1	5700142	3.03818e-29	-0.925471
DNM3	2190475	3.2242e-29	0.450345
RERE	10008	3.34016e-29	0.504968
OXR1	730291	3.72806e-29	0.587747
BRCA1	2810465	4.05805e-29	-0.585122
PSMC3IP	3990148	4.10318e-29	-0.541663
SREBF1	3390343	4.44068e-29	-0.989545
BIRC5	7550626	4.75198e-29	-0.387931
VPS41	6560484	5.00509e-29	0.705986
STEAP3	1300762	5.30601e-29	-0.517966
ISLR	940427	5.39857e-29	-0.511754
HS.8038	2340725	5.62108e-29	0.945436
UCP2	6580059	5.78763e-29	-0.605642
EFNA1	3710397	5.90571e-29	0.712692
GLIS3	6560017	6.03568e-29	0.697883
ZNF827	1300500	6.20282e-29	0.659096
NP	6840075	6.51288e-29	-0.597517
GPC4	6330270	7.4491e-29	1.02778
IRF2BP2	3290224	8.13243e-29	0.798606
EIF4A2	4640689	8.13374e-29	0.825511
SAE1	7160753	8.16778e-29	-0.641302
BRI3BP	6450474	8.26837e-29	-0.370404
FAM113B	4200541	8.3314e-29	-0.397073
CKS2	6200468	8.92995e-29	-0.842287
AMPH	360402	9.06994e-29	-0.747251
KCNIP4	3890711	9.68557e-29	-0.393483
NDRG2	4210411	1.01476e-28	0.788675
IDH1	6270670	1.07521e-28	-0.698129
RFC2	4390162	1.07687e-28	-0.635003
AIF1L	1410021	1.11863e-28	-0.696448
ADA	7210192	1.12024e-28	-0.417314
SKP2	4730674	1.29033e-28	-0.472647
DUT	6330494	1.37308e-28	-0.497554
PLEKHA7	730072	1.3832e-28	0.646
NUP37	3890544	1.42604e-28	-0.553383
NXN	2140431	1.44204e-28	0.469128
PDZD4	4260632	1.50118e-28	0.598353
PPAP2A	1030630	1.54688e-28	0.631308
LOC440353	270747	1.55188e-28	0.782736
CPD	6020543	1.66118e-28	-0.496237
ESPL1	540224	1.68974e-28	-0.424518
LOC642934	7040482	1.82749e-28	0.725721
MMP2	510736	1.8888e-28	-0.380309
RRM1	2850575	2.00983e-28	-0.834585
FABP5	5260047	2.09754e-28	-0.902591
TRNP1	7150292	2.26245e-28	0.863641
CD9	6250487	2.29485e-28	-0.452601
PALLD	3780053	2.3752e-28	0.808708
LOC399942	1740673	2.39271e-28	-1.0845
THOC4	1660309	2.44777e-28	-0.574041
RPL39L	6060719	2.81389e-28	-0.623164
LOC729964	840048	2.90507e-28	-0.892172
FBXO32	1990079	2.93799e-28	1.27087
SGOL2	3520754	3.00855e-28	-0.54595
INSM1	4040474	3.0617e-28	0.916555
ENSA	2000440	3.3452e-28	-0.613119
TRIOBP	2900246	3.37348e-28	-0.29133
PCDH9	6660707	3.3778e-28	0.627509
RBM17	10612	3.5601e-28	0.491761
HS.4892	3420356	3.69126e-28	-0.585623
RASD1	2710735	3.71537e-28	1.06531
LOC100130561	2120377	3.78493e-28	-1.01493
RIN2	6590445	4.02717e-28	0.561006
SGOL1	4610348	4.08507e-28	-0.522561
ARMC3	1850242	4.09089e-28	0.474858
INCENP	1110538	4.27117e-28	-0.454801
HS.400256	1980204	4.59192e-28	0.427902
RUFY3	4040471	4.60747e-28	0.923494
HS.57079	5960021	4.65666e-28	-0.579116
COL9A3	3520634	4.72404e-28	-0.73016
DDAH1	3170292	4.91941e-28	0.928398
CCDC5	2230681	5.03472e-28	-0.686966
DDX25	6100215	5.06995e-28	0.304984
C18ORF54	2760520	5.61601e-28	-0.448055
LDHA	770326	5.73821e-28	-0.588852
LOC613037	2760189	5.746e-28	0.631278
C1ORF192	7000685	5.9297e-28	0.784268
RAB7B	3290639	6.27737e-28	-0.361813
ATP9A	6480630	6.33355e-28	0.707035
C10ORF75	7330730	6.93978e-28	-0.571773
TSC1	3290382	7.00125e-28	0.415296
LOC729978	6980601	7.09804e-28	0.632647
TPP1	670113	7.35577e-28	0.764868
EPR1	2760465	7.42204e-28	-0.755599
C6ORF48	7150017	7.7045e-28	0.643803
FAM129A	4230735	7.98775e-28	-0.62207
CSPG5	160397	8.06234e-28	0.99256
TSC1	4040373	8.19757e-28	0.600874
ITPR3	6180133	9.41004e-28	-0.436572
RHOB	3400332	9.8078e-28	0.977924
CDC25A	2480341	1.0272e-27	-0.665213
UHRF1	2940110	1.04144e-27	-1.13921
RCAN2	630161	1.1057e-27	-0.476335
WDR16	1570487	1.24923e-27	0.418859
LOC200030	1410309	1.25119e-27	0.792515
LOC100128007	3990056	1.28514e-27	-0.45613
SNORD96A	6510327	1.30266e-27	-0.509964
CCDC93	730343	1.30662e-27	0.583355
MRPS15	3400674	1.37119e-27	-0.589855
ADM	5670465	1.43462e-27	-1.36289
RHOJ	3440243	1.46125e-27	-0.376703
CLDND1	4810286	1.53048e-27	0.536382
LPPR5	7000181	1.68e-27	-0.438133
NNAT	4010709	1.79892e-27	1.05018
SHFM1	6660196	1.91786e-27	-0.535963
FABP5L2	4540475	1.97501e-27	-0.76036
LYPD1	2760709	2.0168e-27	0.614283
ARID5B	1410408	2.06647e-27	0.982869
DEF8	4210066	2.11104e-27	-0.577893
ANKRD12	7040132	2.33429e-27	0.555322
TMPO	3400630	2.34391e-27	-0.531828
EFCAB6	3120093	2.42294e-27	0.478701
DEF8	3130010	2.43038e-27	-0.500401
CSNK1E	1230187	2.48833e-27	0.476491
PDLIM1	1410010	2.53983e-27	-0.480447
CDH4	3710706	2.55414e-27	-0.659284
HS.539990	1010072	2.7833e-27	-0.29572
DEPDC1B	7330338	2.8363e-27	-0.417228
PPP1R14C	5490437	2.8468e-27	-0.353111
HEXDC	3840370	3.12738e-27	0.544004
DIP2B	7510392	3.29323e-27	0.608131
C1ORF194	4180047	3.29505e-27	0.577707
CTSH	1980288	3.30841e-27	1.04129
PSMC3IP	5960504	3.70909e-27	-0.472968
BBS1	5550554	3.84201e-27	0.600846
PSMA4	3420543	3.90004e-27	-0.558685
CXORF57	6580626	3.90531e-27	0.505631
BCL11B	1030296	4.06337e-27	0.909372
NSDHL	4260392	4.08221e-27	-0.787305
SGSM1	840364	4.18321e-27	0.569507
SKA1	2030630	4.45719e-27	-0.368413
COX8A	4490259	4.51089e-27	-0.56718
TLE6	5690592	4.55791e-27	0.36747
DOCK10	1710736	4.57466e-27	-0.351378
MRPL35	2360243	4.5862e-27	-0.611474
ARMET	4560110	4.73454e-27	-0.680271
IDH1	3180048	4.99604e-27	-0.601966
SYNGR1	6650438	5.09746e-27	0.398043
ENOSF1	2710358	5.17049e-27	-0.804207
CA2	2060674	5.2222e-27	-0.869549
NUDT5	1470242	5.25244e-27	-0.542387
LOC731049	4610608	5.39435e-27	-0.8506
CHEK2	5260685	5.42641e-27	-0.506813
CHD7	1580487	5.80969e-27	0.613889
COL1A2	4040671	6.54696e-27	-0.566243
C3ORF15	1010739	6.64009e-27	0.638406
C1ORF112	940240	6.79136e-27	-0.40488
PINK1	2490259	7.18019e-27	0.463619
C13ORF27	1850068	7.37054e-27	-0.572519
CCRK	1820739	7.39213e-27	0.504892
HAUS8	650307	7.49972e-27	-0.611078
FAM72D	1090725	7.56468e-27	-0.718681
TMOD2	110504	7.61951e-27	0.515001
MKKS	630753	7.75912e-27	-0.450788
TPI1	1940360	7.9107e-27	-0.675157
LOC728037	7380619	8.01445e-27	-0.451451
THOC4	460286	8.21192e-27	-0.675247
PCDH19	7150397	8.31505e-27	0.443823
LOC23117	2850400	8.92295e-27	0.65742
KDELR3	540129	9.7098e-27	-0.358631
TSSC1	5700722	1.02507e-26	-0.420432
ZNF274	1090102	1.05267e-26	0.391474
TOX3	3520431	1.06035e-26	0.571557
S100A6	2810315	1.14492e-26	-1.51816
LOC100134361	2000521	1.15181e-26	-0.573385
C12ORF48	990136	1.20295e-26	-0.736156
VCAM1	4290390	1.23503e-26	0.85668
C9ORF58	5420482	1.25683e-26	-0.77515
SEMA6A	7050682	1.26216e-26	-0.632463
MCM3	6290494	1.26643e-26	-0.692583
KCNN3	1570184	1.308e-26	0.346568
HNRNPD	4180576	1.3728e-26	-0.599644
MAD2L1	1780576	1.41651e-26	-0.742827
DRD4	7050709	1.42983e-26	0.771567
LOC100133489	870367	1.45048e-26	-0.443501
2005-09-01	6960022	1.4838e-26	0.802986
SCG3	1070646	1.50507e-26	0.519192
MAL	4040398	1.5296e-26	-0.581055
NME5	5290463	1.56973e-26	0.701751
C9ORF140	1010538	1.63237e-26	-0.354374
LOC729708	7400193	1.66442e-26	-0.517811
KIAA1211	2120398	1.71816e-26	0.768108
FANCG	4220612	1.76128e-26	-0.540218
HMGB2	7610537	1.9524e-26	-0.948448
APPL2	4180100	1.96857e-26	0.686762
STK32B	840670	2.04862e-26	-0.449828
YPEL3	130750	2.1753e-26	0.787463
HS.213061	150343	2.21182e-26	-0.590369
NRM	5670059	2.42034e-26	-0.324598
DIAPH1	2600131	2.52285e-26	-0.558761
DENND1A	1240674	2.54313e-26	-0.839522
CKS2	780528	2.54356e-26	-0.320945
DUT	6280242	2.58568e-26	-0.555456
C1ORF162	7050719	2.69479e-26	0.479695
TFPI	4280674	3.00507e-26	0.380212
METRNL	4150689	3.15186e-26	0.575167
TMEM48	4200601	3.58e-26	-0.333198
LOC441268	3610192	3.62407e-26	0.402309
PPHLN1	2810730	3.65638e-26	-0.485919
RRM2	510731	3.68137e-26	-0.635217
LOC727803	5290546	3.72125e-26	-0.672271
DPYD	670273	3.76309e-26	0.63882
TTC18	6760541	3.89149e-26	0.400965
SNORA70	650278	3.897e-26	0.535044
PRPS2	130619	3.90656e-26	-0.576976
ZDHHC17	5890047	3.94454e-26	0.584252
CASC1	540041	3.95165e-26	0.50359
AIFM1	1500689	4.24502e-26	-0.69213
GMPPB	4830458	4.24612e-26	-0.495836
BRI3BP	160437	4.33606e-26	-0.471533
SNORA79	1090196	4.48035e-26	-0.704521
SLC32A1	840215	4.54302e-26	0.667741
SORBS2	2000630	4.60494e-26	0.891433
ARX	4070020	5.19966e-26	0.390718
LOC440341	870037	5.30723e-26	0.654431
PPARG	830019	5.35614e-26	-0.379572
TXNDC17	5560594	5.45021e-26	-0.57146
HOMER2	1570767	5.53328e-26	-0.593253
LEFTY2	6450291	5.65134e-26	0.751664
C11ORF82	2570019	5.85775e-26	-0.778296
FBN2	3440204	6.01721e-26	-0.896316
DOCK3	6980131	6.24261e-26	0.464476
RDH5	110326	6.26609e-26	-0.528557
ANXA2	770730	6.48052e-26	-0.828368
CEBPD	5490408	6.51162e-26	0.883896
MAP3K1	4230373	6.5562e-26	-0.679029
ZNF706	7610189	6.58925e-26	0.490891
NRG1	1940128	6.87101e-26	0.520458
CLIC1	3450072	7.42502e-26	-0.620198
TBC1D14	7160707	7.44966e-26	0.444067
ACN9	6040088	7.61088e-26	-0.496107
USP1	1170689	7.8033e-26	-0.542845
TUBG1	5860411	8.00381e-26	-0.860276
C1ORF41	6450273	8.07432e-26	-0.678064
NTN4	3190021	8.35128e-26	0.318301
ZNF337	780324	8.83845e-26	0.55438
ARHGAP23	4210630	8.92726e-26	0.442733
RHEB	2450139	8.9784e-26	0.61485
EXOSC3	6130196	9.09886e-26	-0.475064
TMEM145	5490598	9.38093e-26	0.418555
PRMT2	3850615	9.72061e-26	0.502214
ACAT2	7330753	9.79179e-26	-1.51455
PIGP	1820703	9.90256e-26	-0.307529
ZFR2	360156	1.02571e-25	0.450713
ZNF789	6520433	1.05326e-25	-0.419509
LOC100128191	2810113	1.05555e-25	-0.276384
PRPS2	7000521	1.07021e-25	-0.609518
MTP18	50608	1.10694e-25	-0.297278
PHF19	2570091	1.11679e-25	-0.607964
PIF1	4810646	1.13304e-25	-0.412188
LOC613037	4180563	1.24223e-25	0.632443
NQO1	5360347	1.2543e-25	-0.900175
LOC100129267	5270551	1.32223e-25	-0.437847
LOC493869	5720438	1.35584e-25	-0.531641
LSM4	3840594	1.38084e-25	-0.600118
DYNLRB2	5340725	1.39162e-25	0.315354
PCDH18	5960762	1.43302e-25	-0.738909
CLDND1	4640626	1.43672e-25	0.53031
TUBA3D	3930132	1.45859e-25	-0.693304
LOC286016	7560053	1.48362e-25	-0.583787
IMPA2	2340241	1.55414e-25	-0.460018
SPAG5	4180709	1.71013e-25	-0.403103
SHCBP1	990025	1.76025e-25	-0.278751
LOC285620	510750	1.76577e-25	-0.21865
IRX5	3310022	1.80258e-25	-0.5655
TRO	4280474	1.88575e-25	0.342673
APCDD1	4280739	1.93369e-25	-0.365801
FADS2	380224	2.00652e-25	-0.516478
GMPPB	6020228	2.0502e-25	-0.324138
ORC6L	4830343	2.09818e-25	-0.925727
GABBR1	7550328	2.33875e-25	0.382061
COL1A2	6060612	2.35944e-25	-1.0419
DIP2B	510064	2.36316e-25	0.576605
PACRG	6420754	2.38905e-25	0.328649
C3ORF75	4210102	2.42628e-25	-0.444347
ABLIM1	2570112	2.43966e-25	0.860641
LCTL	4780347	2.62897e-25	-0.314067
PROS1	6420008	2.85027e-25	0.773588
FBXL7	6980056	2.85955e-25	0.37912
LOC643287	730142	2.96519e-25	-0.681158
COMMD8	1770400	3.03672e-25	-0.433004
SIVA	5550673	3.15668e-25	-0.514741
ECM2	6840192	3.34723e-25	0.473088
AIFM1	3290341	3.4183e-25	-0.444552
TCFL5	1510154	3.67777e-25	0.482845
LRRC3B	2370612	3.68901e-25	0.812057
LOC653506	2030132	3.97334e-25	0.68265
KIAA0101	6770253	4.0015e-25	-0.498696
PCMTD1	3290187	4.03024e-25	0.681377
ZBTB8OS	1500364	4.18788e-25	-0.537537
PRDM1	6220288	4.20463e-25	0.507279
HIST2H2AC	6100022	4.51513e-25	-0.516657
NUP85	1430402	4.52686e-25	-0.413601
ERCC6L	3370424	4.57617e-25	-0.374001
GSTZ1	3450273	4.58815e-25	-0.475333
TEX2	2350333	4.63602e-25	0.655455
STS-1	1940524	4.65546e-25	-0.660896
RAGE	1470348	4.69978e-25	0.565098
NAPB	2600491	4.96654e-25	0.511252
LAMC3	6280541	5.15343e-25	-0.439105
EXOSC3	1450131	5.30306e-25	-0.538244
ENY2	2940079	5.3091e-25	-0.536019
FAM173B	7320368	5.40271e-25	-0.304198
SPOCK2	3840554	5.61528e-25	0.436917
GAB2	540368	5.75853e-25	0.380513
RBM33	150092	5.77275e-25	0.506319
PLK1	6130215	5.77708e-25	-0.586515
CDCA7L	3800753	6.00914e-25	-0.607782
ANLN	6450669	6.12531e-25	-0.546314
LMTK3	6980632	6.15167e-25	0.483351
FBXO5	4010097	6.20303e-25	-0.677762
EGR2	6020255	6.22574e-25	1.30016
MRPS7	1580129	6.26456e-25	-0.510537
GLRX5	2030484	6.27077e-25	-0.457599
ADI1	6620278	6.35137e-25	-0.421207
ACTL6B	5390008	6.5863e-25	0.332934
FUT9	130523	6.93417e-25	0.443208
IRS1	1710091	7.27797e-25	0.341177
WDR78	2360386	7.4201e-25	0.619622
SFRS2	3940414	7.97606e-25	-0.669271
PRRX1	580431	8.00906e-25	-0.503978
MCM7	730274	8.0779e-25	-0.470292
SNX7	3850593	8.10666e-25	-0.568786
ACN9	520575	8.2347e-25	-0.494437
APITD1	5960709	8.3131e-25	-0.655234
RRP7A	3130598	8.9692e-25	-0.500163
LOC791120	4920706	9.02887e-25	0.404455
LOC728734	1940470	9.16e-25	0.754592
C2ORF39	1710717	9.16714e-25	0.377527
LEMD1	3180615	9.30936e-25	-1.15352
CNFN	7570494	9.3396e-25	-0.384373
COX17	630735	9.54298e-25	-0.662869
RPS23	380070	9.58662e-25	0.690069
TPM1	1010482	9.85982e-25	0.632269
LOC100132032	4670136	9.97186e-25	-0.367699
SORBS1	1500241	9.98599e-25	0.482356
TMPRSS7	290520	1.01633e-24	0.367936
SORBS2	2750170	1.0568e-24	0.868228
NSF	4040279	1.14092e-24	-0.406327
STMN2	830672	1.1581e-24	0.695418
SERINC1	2680487	1.21348e-24	0.628002
TEAD2	4670398	1.23973e-24	-0.836316
LOC158160	2030672	1.25466e-24	-0.713444
SOX3	3310037	1.26615e-24	-0.3495
PIP4K2A	1410037	1.28426e-24	-0.547354
GAS6	70730	1.31356e-24	0.509421
LTBP2	1940692	1.318e-24	0.910928
SLC40A1	5490601	1.3383e-24	0.41874
MFNG	2000438	1.44862e-24	-0.442939
HMBS	7320021	1.48876e-24	-0.523371
ESCO2	6590279	1.50344e-24	-0.380479
NCAPD3	1570551	1.52408e-24	-0.347221
POLQ	4060056	1.53733e-24	-0.79389
KCNG1	1400427	1.63688e-24	0.817238
IDI1	2640670	1.68081e-24	-0.875324
POGK	6220368	1.7534e-24	0.600722
KANK1	7000397	1.76827e-24	-0.391628
DTL	5570296	1.88233e-24	-0.853879
RFTN2	1090722	1.92835e-24	0.810765
AVEN	3800634	1.95172e-24	-0.395089
ETNK1	2600224	2.04988e-24	-0.307443
LOC644615	1110450	2.09221e-24	-0.690709
ZYX	7320594	2.11141e-24	0.452626
GABBR1	270014	2.14716e-24	0.331543
PRDM16	3400240	2.19222e-24	0.535455
LOC642590	5690291	2.28493e-24	-0.537565
ASGR1	2370064	2.33074e-24	0.536886
FGFBP3	3460670	2.36483e-24	-0.412448
TDRD7	5310100	2.4457e-24	0.396243
SEZ6L2	5490692	2.47682e-24	0.302575
KIAA1688	4850300	2.48154e-24	0.466904
BIRC2	840280	2.58763e-24	0.674164
MKI67	20364	2.63315e-24	-0.344282
EFHD1	1980484	2.81128e-24	-0.579864
RAB2B	670609	2.90669e-24	0.497097
INTU	1300048	2.99099e-24	0.56851
NXPH1	6840082	3.01994e-24	0.625854
TPM1	5560246	3.04918e-24	0.40318
LOC100133609	780672	3.05407e-24	0.918381
PKMYT1	2510678	3.12315e-24	-0.392709
PLEKHH1	2490068	3.16461e-24	0.407046
C7ORF57	3400722	3.19667e-24	0.347564
PPIL5	4830427	3.27051e-24	-0.496282
TIGA1	150441	3.36594e-24	0.775414
ZWILCH	4850221	3.6582e-24	-0.472274
LOC255130	2810717	3.90419e-24	0.689755
BACE2	2230731	3.96964e-24	-0.402948
SLC6A1	1660564	4.03609e-24	0.401873
NEBL	380561	4.06754e-24	0.62084
RPL41	1240523	4.11171e-24	-0.449054
FLJ35220	160408	4.32056e-24	0.282731
MGAT4C	5820524	4.36468e-24	0.259068
POLA1	5810253	4.37754e-24	-0.511682
INSIG1	360192	4.42899e-24	-1.21882
STK36	6420161	4.45003e-24	0.650544
GAB1	6660470	4.53972e-24	0.564723
IFIH1	4570441	4.5941e-24	0.399502
ABCC5	6580553	4.61152e-24	0.574973
DCLK1	5050431	4.92285e-24	0.709469
PPP1R1C	3940561	5.02679e-24	-0.334091
PI15	2470678	5.03777e-24	1.00657
FBLN1	4830685	5.06655e-24	-0.880379
C7ORF44	3930653	5.07955e-24	-0.521459
PPFIA1	130608	5.22773e-24	0.60899
C6ORF134	6100326	5.25928e-24	0.421676
VPS37D	630259	5.53465e-24	0.677534
ATP2B4	4180369	5.67024e-24	-0.320007
NUP93	5310068	5.70115e-24	-0.480032
GLA	60630	5.70685e-24	-0.504056
CLASP2	6350370	5.88855e-24	0.643804
KLHL21	1240386	6.34013e-24	0.352564
COL4A6	6480433	6.37765e-24	-0.56433
AIFM1	1940577	6.55644e-24	-0.383004
PRTFDC1	940543	6.60916e-24	-0.435616
ANKS1A	5390064	6.62862e-24	0.443845
ALS2	2140156	6.74846e-24	0.607735
ZNF423	4280450	6.99659e-24	-0.647834
RPL39L	6900672	7.00127e-24	-0.433247
GNAO1	4010204	7.01517e-24	0.427778
SLC6A1	5550440	7.03046e-24	0.566419
PLTP	5690519	7.05499e-24	0.626427
SMC2	2650494	7.14334e-24	-0.451329
ANGPTL4	990092	7.25751e-24	0.404532
IL17D	6510519	7.31983e-24	0.569753
C1ORF97	6510360	7.37294e-24	-0.678303
THYN1	3360280	7.86925e-24	-0.345817
NPIP	1070070	8.4164e-24	0.58695
LBH	2810246	8.42834e-24	0.613213
TAGLN	650678	8.44154e-24	1.9365
XPR1	160441	8.46814e-24	-0.288425
HAUS8	1400358	8.6305e-24	-0.512239
NEDD4L	1570273	8.63126e-24	0.597508
RAB34	5720136	8.64318e-24	-0.589173
MYO9A	1690288	8.77403e-24	0.375403
EZH2	4180524	8.84323e-24	-0.44758
RDM1	5820056	8.85644e-24	-0.339504
LOC389895	4180553	8.88574e-24	-0.311787
SYT11	5910500	9.15575e-24	0.715593
AGT	2850301	9.25288e-24	-0.27365
TMEM166	240523	9.54824e-24	0.720666
NAV3	360270	9.58752e-24	0.238935
NBEA	6450592	9.63188e-24	0.478774
MOXD1	5310544	9.79264e-24	-0.807067
SDC1	6590592	1.01767e-23	-0.519472
CCDC99	520528	1.04371e-23	-0.44151
RTN4IP1	1240477	1.04807e-23	-0.387105
CCNE1	2070131	1.07666e-23	-0.317578
LOC134997	870537	1.12659e-23	-0.480314
CTNNAL1	290475	1.17314e-23	-0.69508
FRZB	3370113	1.20658e-23	0.637888
SERTAD2	2070367	1.2123e-23	0.941726
HS.354359	1050100	1.27098e-23	0.598855
FKBP5	2640341	1.35611e-23	-0.714144
CTSL1	4150189	1.39464e-23	0.595275
CHST10	270348	1.45806e-23	0.397636
C1ORF88	1820692	1.45955e-23	0.55761
BEND7	10451	1.46021e-23	0.558365
PDK4	3310504	1.46246e-23	1.0055
ABAT	1230592	1.52767e-23	0.542834
FBXO31	7380327	1.57629e-23	0.395032
CAMLG	6660092	1.58028e-23	0.543299
LOC646900	3460162	1.62546e-23	-0.695065
CADPS	3780132	1.73775e-23	0.204471
LOC653820	3440424	1.80941e-23	-0.442399
GAD1	1440477	1.82289e-23	-0.54065
CPVL	60136	1.83153e-23	-0.411244
C1ORF88	5420129	1.88631e-23	-0.674496
ENSA	4200437	1.88714e-23	0.53242
GRAP	5270544	1.90936e-23	-0.316628
NDUFAF3	4570091	1.94156e-23	-0.460678
ITGB4	3940132	1.98974e-23	0.625073
CAMTA1	3930411	2.00944e-23	0.327392
PIGH	1580544	2.01239e-23	0.420943
PROK2	1030463	2.04465e-23	0.355955
ZBBX	5910241	2.1411e-23	0.429367
LPPR1	10438	2.23049e-23	0.29842
LOC100130003	270397	2.24023e-23	-0.671974
FUCA1	2060121	2.27534e-23	0.347997
POLE3	1300491	2.29192e-23	-0.644758
HS.573062	2600707	2.37552e-23	0.659551
DCBLD2	830661	2.41481e-23	-0.639519
DNA2	1340619	2.43684e-23	-0.326561
NDUFS5	6980398	2.45554e-23	-0.401003
PANX2	4070300	2.51014e-23	0.453354
SNHG7	4260202	2.52296e-23	0.513947
ATP1A2	3990092	2.66826e-23	-0.567685
NSF	5260138	2.74423e-23	-0.574842
LOC646347	7510209	2.77301e-23	-0.591699
LOC100129759	6980482	2.82616e-23	-0.583819
APH1B	7160224	2.84023e-23	-0.387784
RABGGTB	3990482	2.98466e-23	0.666179
TMEM98	5390333	3.09347e-23	0.476158
SMS	4490341	3.16472e-23	-0.606568
RTN4	2230161	3.17202e-23	0.502902
TSPAN13	3420452	3.25742e-23	-0.412437
SNORD96B	6380491	3.26055e-23	-0.21828
N4BP2L1	6550133	3.30897e-23	0.321259
PLSCR4	4120019	3.3836e-23	0.806895
EXD2	7160458	3.54626e-23	0.44634
SLC47A1	2970209	3.60581e-23	-0.489679
SNRPG	2940168	3.62194e-23	-0.649368
HELLS	7040161	3.63973e-23	-0.616423
HEATR5B	3290079	3.67084e-23	0.464471
TSPAN6	2470255	3.76341e-23	0.617523
LOC400304	6180497	3.84844e-23	0.701399
RND2	7040446	3.98376e-23	-0.922353
CDC42EP4	1070047	4.18479e-23	-0.889526
FOXM1	2650364	4.47509e-23	-0.437435
EDG4	1170605	4.69209e-23	0.455044
C2ORF64	5390372	4.73163e-23	0.478178
LDHA	3190092	4.86516e-23	-0.520806
CMTM4	2120634	4.88614e-23	0.578964
ZW10	2970368	5.16818e-23	-0.361952
COQ3	2760181	5.23823e-23	-0.421593
NET1	1430735	5.29961e-23	-0.503267
PIAS2	2320735	5.31276e-23	-0.357423
STX12	6380743	5.39247e-23	0.455928
TMEM43	2510392	5.58815e-23	0.410155
CRY2	1190193	5.62683e-23	0.532929
CENPL	4060468	5.65655e-23	-0.347618
LOC644877	2970561	5.6967e-23	-0.517712
INA	1230538	5.85254e-23	0.690343
MCM4	2630711	5.93678e-23	-0.703552
TRIB2	2570328	6.00309e-23	-0.751698
RAD51C	510544	6.15355e-23	-0.495822
CDCA7	2070520	6.46686e-23	-0.49364
KIDINS220	1400377	6.60916e-23	0.626693
FRMD4A	1770008	6.62429e-23	-0.584807
ABCC4	6110181	6.74902e-23	-0.468963
GPSM1	6280100	7.76036e-23	0.368021
ZDHHC15	5870129	8.05808e-23	0.355781
DLX5	3370767	8.08735e-23	1.12752
INSIG1	1820332	8.37085e-23	-0.32585
LIN54	3440301	8.49854e-23	-0.382291
C9ORF100	6370528	8.93193e-23	-0.247318
CCNE1	870497	9.76742e-23	-0.438651
N4BP2L1	620112	9.94627e-23	0.293745
NCRNA00219	4070376	1.0141e-22	0.732665
HNRNPA1	10209	1.02755e-22	-0.512201
ESRRG	5080136	1.04806e-22	0.400551
PARP6	4390360	1.07337e-22	0.319346
SIVA1	1450477	1.12063e-22	-0.685343
HAUS8	2970754	1.13678e-22	-0.378603
SIN3B	4290440	1.17002e-22	0.334808
SPAG9	1770730	1.17769e-22	0.563064
RAD51C	7610129	1.19774e-22	-0.490581
KIAA0831	4560154	1.2245e-22	0.465508
ADD3	1990468	1.25229e-22	0.692825
ARAP3	6040097	1.27039e-22	-0.450487
MAPK1	2570026	1.30113e-22	-0.414527
C1ORF77	2690215	1.30452e-22	-0.274175
MLF1	5870133	1.32455e-22	0.503446
CCRK	3930170	1.34701e-22	0.336614
LOC100130932	2570379	1.35715e-22	-0.758548
FBXO22	4880685	1.36093e-22	-0.431137
ATAD2	1410242	1.372e-22	-0.531187
SCD5	3610671	1.37384e-22	-0.405401
EXOSC9	3520070	1.38441e-22	-0.734833
MAP4K2	6400386	1.3919e-22	-0.673417
PFN1	6940066	1.40365e-22	-0.447397
JMJD1C	2490687	1.43528e-22	0.452744
SGOL1	7150128	1.46526e-22	-0.351828
LOC284023	4220241	1.48489e-22	0.389585
CSRP1	6370397	1.50377e-22	0.465829
TIPARP	6760546	1.52992e-22	0.475668
NCOA1	160411	1.53008e-22	0.494578
TAGLN	2360326	1.55397e-22	1.51677
ACOT7	4290050	1.60791e-22	-0.62036
FLJ42627	1850059	1.62591e-22	0.474684
SFRP4	2640543	1.64239e-22	0.883884
WWC1	1090575	1.65771e-22	0.618525
BAZ2B	450075	1.68293e-22	0.543431
PTTG1IP	6250053	1.72681e-22	0.523141
HS.568928	6860593	1.74281e-22	-0.3274
FSTL1	2650220	1.76744e-22	0.592273
RPL6	2630561	1.78667e-22	-0.52908
LOC100134073	3170338	1.81215e-22	0.501506
CSNK1A1	3170468	1.8489e-22	-0.913998
CA2	870630	1.85205e-22	-0.317968
LGR4	4560609	1.89072e-22	-0.305457
LTBP3	3520093	1.97632e-22	-0.742773
SDF2L1	3120079	1.98099e-22	0.484845
LSM3	4260075	1.98981e-22	-0.533028
GRAMD1A	3140438	2.01471e-22	0.545185
LRRC2	10754	2.11681e-22	0.242721
REXO2	4230554	2.20424e-22	0.344924
CCDC146	4860133	2.21041e-22	0.316133
SNAP91	7570647	2.26387e-22	0.336873
RILPL1	5220309	2.26912e-22	-0.520873
SH3KBP1	6020152	2.27324e-22	0.528965
LOC645726	2120189	2.32226e-22	-0.29037
RPS27L	5570678	2.42033e-22	-0.435744
C4ORF47	1850066	2.44913e-22	-0.598572
C14ORF106	1450603	2.45278e-22	0.632829
LOC100128266	10152	2.51184e-22	-0.535837
NUAK2	380202	2.60602e-22	0.428788
PLA2G4B	2350722	2.6116e-22	0.48204
KDELR3	4390593	2.68288e-22	-0.201117
LOC441453	6020685	2.69397e-22	0.456884
UBR7	3290209	2.70425e-22	-0.243036
DMD	6290129	2.73277e-22	0.616981
CALCOCO1	2140398	2.75927e-22	0.229706
LRP8	2850403	2.82237e-22	-0.39289
UBXN11	6020246	2.84217e-22	0.306663
LOC728873	1400626	2.85125e-22	-0.677689
SPRY4	730576	2.88545e-22	-0.853772
MTMR2	4150739	3.03192e-22	-0.325658
IDE	2650523	3.10128e-22	-0.316455
GTF2F2	2360184	3.14288e-22	0.567146
FKBP1A	270292	3.17734e-22	-0.245416
EPDR1	6400044	3.2921e-22	0.512591
RAB11FIP5	1260193	3.36223e-22	0.309386
SHPK	5310070	3.41953e-22	-0.516771
HLA-E	1030747	3.4309e-22	1.19656
CSPP1	3870608	3.48535e-22	0.580179
THBS1	5810685	3.5047e-22	1.05077
ARSD	6580689	3.60844e-22	0.564175
NRP1	5720424	3.67124e-22	-0.425802
C18ORF56	1450682	3.69135e-22	-0.718308
CPEB4	1500131	3.69963e-22	0.428221
DYNLT3	7330044	3.72889e-22	-0.48333
UBE2L6	2070170	3.75029e-22	0.457039
KIF1A	6520440	3.86279e-22	0.583371
GSK3B	6480661	3.94723e-22	-0.352636
PPIL6	3120259	3.99758e-22	0.573966
TUBG1	1230161	4.17084e-22	-0.320199
CHRNA5	1570224	4.25575e-22	-0.241746
ABTB1	2970044	4.26646e-22	0.573572
PDGFRB	5960068	4.45671e-22	0.657674
GAS6	4280632	4.496e-22	0.476694
BAIAP2	70767	4.51748e-22	0.493863
A2M	2370438	4.61333e-22	1.04462
TUBB	6580474	4.70179e-22	-0.584601
FOXO4	4480575	4.83905e-22	-0.277595
EYA3	290541	4.84112e-22	0.533475
RAN	1940377	5.07599e-22	-0.434122
LOC643997	2510022	5.09184e-22	-0.573374
MAP4K4	4250307	5.10846e-22	0.535406
ERMAP	2940176	5.32415e-22	-0.311763
APOO	2690132	5.57373e-22	-0.423639
PDE9A	830563	5.63076e-22	0.345799
LOC439953	2100112	5.97829e-22	-0.434087
NBPF3	780626	6.00712e-22	0.544295
AGAP8	2140343	6.15273e-22	0.370203
IRX5	1230477	6.32721e-22	-0.439428
MRPL22	6580131	6.50071e-22	-0.481707
DVL3	1070612	6.71098e-22	0.492388
PPAPDC1B	540047	6.78119e-22	0.317464
BACE2	1240201	6.89178e-22	-0.400689
ZNF606	770484	6.97551e-22	0.317875
ZDHHC14	7610091	7.14829e-22	0.422901
KCNJ13	3290050	7.227e-22	0.602365
MMP11	2370632	7.61734e-22	-0.352388
ZSCAN18	6520280	7.76514e-22	0.74488
CPS1	6110044	7.91299e-22	0.523718
LOC440585	110333	8.03028e-22	-0.370933
COPS6	6350114	8.03314e-22	0.790955
ABHD6	2690402	8.13547e-22	0.382687
CALD1	620750	8.31714e-22	0.585577
PILRB	1570039	8.40312e-22	0.465712
SCNN1D	150059	8.72451e-22	0.497843
EIF1	3710544	8.91663e-22	0.49263
PRIM2A	1940634	8.93389e-22	-0.450776
SMC4	5910689	9.04167e-22	-0.677064
TNC	1470669	9.13498e-22	-0.883215
HMGXB4	6400722	9.23602e-22	-0.31028
DSCR6	4180475	9.82788e-22	-0.269756
PPIL5	3940161	9.82791e-22	-0.266745
HAUS8	6280674	1.00325e-21	-0.385423
ACOT1	4900438	1.02413e-21	-0.449046
KIAA1545	870736	1.04584e-21	0.308513
UCK2	620725	1.13905e-21	-0.381367
STIM1	1260524	1.14224e-21	0.371522
OSBPL2	4180717	1.14263e-21	0.484323
DSCC1	3890372	1.16689e-21	-0.457405
C14ORF135	4210470	1.18874e-21	0.523974
LOC651576	4540440	1.19984e-21	-0.279337
TLE2	6560520	1.23291e-21	0.339393
PHF19	7650474	1.24203e-21	-0.326967
IGFBP7	3400538	1.24782e-21	0.83204
LOC81691	3060703	1.27553e-21	-0.36965
NFIA	2320047	1.28215e-21	0.687072
LOC100132457	5080600	1.3117e-21	-0.690067
NOL4	4540736	1.32077e-21	0.419483
CTNNAL1	940722	1.33413e-21	-0.660449
LOC645489	840064	1.34464e-21	0.36805
LRRC50	5550035	1.36655e-21	0.435128
LOC100131294	4670598	1.41188e-21	-0.288554
C1ORF97	6020315	1.48546e-21	-0.484919
C1QBP	7200392	1.5123e-21	-0.475156
MCL1	610750	1.51271e-21	0.574336
C10ORF107	2850079	1.53116e-21	0.275312
SREBF1	6840044	1.6031e-21	-0.437734
RNF13	20487	1.63376e-21	0.576152
SRC	5420592	1.63907e-21	0.463272
DHFR	6860440	1.67192e-21	-0.535049
TOX	7550451	1.71138e-21	0.345236
OR7E156P	3940201	1.71161e-21	0.414078
KIF15	5360386	1.72545e-21	-0.625781
NT5C2	1010253	1.75054e-21	0.482405
PDLIM7	770639	1.75655e-21	-0.333555
C3ORF75	1850500	1.79248e-21	-0.4038
CYB5D1	6420040	1.84089e-21	0.283063
LOC644563	4290102	1.89009e-21	-0.474284
ADHFE1	3890598	1.8946e-21	0.247761
LOC100132863	450546	1.9009e-21	-0.646777
ORC1L	6660333	1.94041e-21	-0.281721
RGR	1410332	2.00849e-21	-0.24266
TCEAL2	3940424	2.02733e-21	0.290928
DUSP18	3870408	2.054e-21	0.298487
RPS7	2690608	2.17204e-21	-0.684113
PIK4CA	4920273	2.22639e-21	0.53312
MASTL	580470	2.25064e-21	-0.382193
MAP6	7610220	2.29473e-21	0.563847
MED8	3060619	2.29612e-21	-0.30208
NFE2L2	2450064	2.32119e-21	0.282065
CGN	1980670	2.32453e-21	0.504314
MFSD10	3870577	2.50868e-21	0.418049
INPP5E	3370255	2.55738e-21	0.367239
C20ORF72	5960736	2.56922e-21	-0.432698
RERE	1230347	2.57694e-21	0.428339
HS.513000	6770504	2.62561e-21	0.343789
ZNF581	3890482	2.6864e-21	0.728355
ZNF511	1260435	2.73466e-21	-0.480795
BARD1	5080561	2.80227e-21	-0.380227
KIAA1244	1470053	2.84072e-21	-0.899933
FBLN2	6550762	2.84106e-21	0.4256
DNAJB2	3830653	2.84616e-21	0.481079
ABAT	6580291	2.86616e-21	0.615081
DBNDD2	6420168	2.90077e-21	0.714983
LRRC3B	3890044	2.95436e-21	0.458946
TTC25	7550021	2.95785e-21	0.508763
LOC100130919	2760719	2.99038e-21	-0.45327
ARMCX3	2320647	3.01253e-21	0.467653
FAM183A	4560707	3.03402e-21	0.436068
PXMP2	540131	3.04278e-21	-0.496318
RBCK1	2510523	3.05343e-21	0.456752
MST1	3710202	3.07112e-21	0.488902
SNHG3-RCC1	3710373	3.15306e-21	-0.598487
PI15	4490626	3.20862e-21	0.950599
ARAP3	7380255	3.26343e-21	-0.665091
CCND1	5820601	3.31558e-21	-0.82721
COL23A1	2350441	3.35962e-21	-0.223212
VCP	2450093	3.41179e-21	-0.446459
GTF2IRD2B	5560026	3.46151e-21	-0.372679
RRAS	4570670	3.51554e-21	-0.481932
MORN5	4390040	3.54761e-21	0.226909
MSH5	3130326	3.56251e-21	-0.294667
PHKA2	1050059	3.70423e-21	0.348118
MGC40489	4670605	3.71093e-21	-0.753914
UBE2I	2030730	3.9272e-21	-0.435934
C12ORF76	2510181	4.0205e-21	0.397142
RPL37	4280743	4.09813e-21	0.624247
FBXO32	1430598	4.64629e-21	0.408739
PSD2	3360386	4.76685e-21	0.292039
GDI1	830653	4.80938e-21	0.482878
HMGB1L1	3990202	5.0227e-21	-0.780653
MEGF10	840601	5.09097e-21	0.47826
ST3GAL5	5260403	5.10428e-21	0.433124
SNRNP200	3830537	5.32097e-21	0.383178
NUP88	3800678	5.43275e-21	-0.533488
HS.434957	1820743	5.48371e-21	0.619057
RBM5	3060450	5.84892e-21	0.42914
SLC25A42	620692	6.0359e-21	0.314718
MRPL22	3390468	6.06239e-21	-0.456631
C6ORF26	4780148	6.11246e-21	-0.325681
FBLN2	7330292	6.14863e-21	-1.0057
TMTC4	2850382	6.43004e-21	0.403304
DNAH9	6400255	6.50305e-21	-0.178326
LOC100131737	7380053	6.6038e-21	-0.434308
LOC341457	4730025	6.80535e-21	-0.420779
USMG5	2320253	7.02544e-21	-0.431473
LRSAM1	3190437	7.05564e-21	0.476199
PRR11	2370072	7.1137e-21	-0.510426
TMEM106C	1430537	7.27827e-21	-0.597499
PI4KAP2	1240136	7.3867e-21	0.612089
DBI	2480338	7.51221e-21	-0.779285
MAP4K4	4860343	7.71918e-21	-0.493416
LIG1	5050113	7.72338e-21	0.559496
HS.22347	5340133	7.73721e-21	-0.222523
ESYT1	6550243	7.78975e-21	-0.412521
CACYBP	5890736	8.18484e-21	-0.581029
SMS	6020402	8.36946e-21	-0.577279
TANK	2230113	8.46669e-21	0.501024
WDR4	3930703	8.49813e-21	-0.458041
RAI14	6370187	8.79178e-21	0.578995
TMEM90B	1980326	8.9211e-21	-0.462927
SFRP1	6960379	9.49597e-21	0.683011
RGL1	3180039	9.63526e-21	0.503129
AKR1B1	4260139	9.75473e-21	-0.457225
LOC442727	4640022	9.76515e-21	-0.468373
2009-09-01	4590110	9.87702e-21	-0.431742
SENP7	2350468	1.00949e-20	0.469126
LOC100130171	160324	1.01813e-20	-0.259508
FAM181B	4730242	1.03785e-20	-0.916372
GDPD5	1010176	1.04498e-20	0.339373
USP13	3990075	1.04598e-20	-0.394667
TNFRSF11B	2370132	1.05755e-20	-0.394974
TMEM194	1110494	1.10616e-20	-0.416696
FAM72A	4250546	1.11417e-20	-0.229944
PALM	3440037	1.13723e-20	0.342788
SIDT2	4890328	1.15291e-20	0.516624
C2ORF55	4220528	1.16568e-20	0.381852
HS.575583	2470450	1.18581e-20	-0.342766
OVGP1	1820196	1.20029e-20	-0.398124
LOC643995	6510239	1.20338e-20	0.327871
TNRC9	3170678	1.26125e-20	0.622249
CNR1	4010152	1.26692e-20	-0.469769
EXOC7	1470259	1.27502e-20	0.350041
LOC642590	5690397	1.3143e-20	-0.553157
SELENBP1	7550292	1.31945e-20	-0.36388
HS.564805	4220608	1.35241e-20	-0.327405
TNC	6940102	1.40941e-20	-0.771852
LOC642197	6620739	1.42852e-20	-0.464592
RICS	1340288	1.43758e-20	0.351127
TFDP1	3290435	1.45463e-20	-0.485116
LOC643911	3780221	1.46211e-20	-0.582288
APPBP2	5270333	1.46686e-20	-0.410223
C11ORF51	6840100	1.47203e-20	0.408866
ETV5	770746	1.49703e-20	-0.529809
TRIM36	6650326	1.50637e-20	0.336164
RPL22	7380689	1.53688e-20	0.554946
EMP1	3940435	1.65193e-20	0.962172
CEP78	5570142	1.66806e-20	-0.338629
FAM71E1	1410470	1.66973e-20	0.470537
SLC44A3	4230500	1.68094e-20	0.277137
SERPINI2	2680370	1.72169e-20	0.22647
LMNB2	7570148	1.73292e-20	-0.608504
REEP5	520324	1.78412e-20	0.469114
LOC650157	6550377	1.78947e-20	-0.470894
FBLN1	6040494	1.81023e-20	-0.273689
RSPH1	6020451	1.86734e-20	0.528327
PLXNA3	4150132	1.88145e-20	-0.57914
GMPS	2480630	1.88243e-20	0.299144
FAM122B	4610577	1.91229e-20	-0.358524
KIAA1598	5340162	1.9174e-20	0.366925
ZFP106	3360619	1.99487e-20	0.620444
PSMA4	4040711	2.00436e-20	-0.527702
VPS29	5270608	2.03533e-20	-0.429312
ABLIM1	6400243	2.04956e-20	0.475806
SMAD6	580711	2.07825e-20	-0.288493
HMGN2	2000184	2.16997e-20	-0.406421
UCKL1	3930086	2.20251e-20	0.347091
C17ORF53	4570224	2.22105e-20	-0.70367
SLC2A6	6180465	2.252e-20	-0.500656
ZNF519	7610504	2.29781e-20	-0.26006
LOC391075	6550092	2.30648e-20	-0.423922
RPS15	6290609	2.35409e-20	-0.519602
ACP6	4670671	2.36855e-20	-0.416263
HIST1H3H	1690706	2.38096e-20	-0.198296
RSHL3	2630519	2.42258e-20	0.771009
PPIAL4A	5890528	2.46893e-20	-0.471072
RHBDL3	3370725	2.51146e-20	-0.891516
ABCC4	2450201	2.55811e-20	-0.40911
STRA13	270605	2.56747e-20	-0.514148
C7ORF41	1740458	2.84909e-20	0.425313
ANKRD6	4880465	2.85056e-20	0.563089
TAX1BP1	7050470	2.93579e-20	0.52472
RNF103	6580332	2.99232e-20	0.42731
FAM54A	4220544	3.00595e-20	-0.281924
PPP2CB	3940528	3.03946e-20	0.411237
TMEM150A	4780647	3.12697e-20	0.463434
ELOVL4	4760056	3.16366e-20	0.333837
PRKCD	4230626	3.18826e-20	-0.264641
GEM	1170246	3.20683e-20	0.35748
GLT25D1	7380279	3.24984e-20	-0.450505
SLC9A3R1	2450452	3.27319e-20	-0.516475
FOS	4280017	3.37026e-20	0.712305
CYB5A	5810414	3.43086e-20	-0.389096
C5ORF41	6860228	3.62866e-20	0.398606
SIGIRR	4220193	3.63613e-20	-0.212569
APOC1	3830465	3.64957e-20	-0.200892
KLF2	3850692	3.70885e-20	0.485073
POLE	2000010	3.75252e-20	-0.415385
CAPN9	2060347	3.7719e-20	-0.40485
NPIP	7320170	3.97361e-20	0.524475
MASTL	20521	4.02478e-20	-0.430474
FLJ22184	7550368	4.03096e-20	0.511697
KPNA2	6250609	4.05517e-20	-0.67935
RMI1	1990433	4.11324e-20	-0.502207
PCGF5	3440377	4.12348e-20	0.413551
IER3IP1	6860681	4.13767e-20	-0.523106
SVIL	3140603	4.21025e-20	-0.572877
HMGB2	5900482	4.24449e-20	-0.928344
LOC100128266	520427	4.28733e-20	-0.471991
DCP2	6960349	4.31824e-20	-0.51265
CC2D2A	6900739	4.32382e-20	0.289237
MID1	3870181	4.33498e-20	0.471072
LIN9	6420703	4.34921e-20	-0.353986
DNMT1	1260162	4.43458e-20	-0.736643
CHD9	1710474	4.55236e-20	0.521954
SETBP1	5310079	4.60622e-20	0.537916
RAB33A	6270301	4.73937e-20	-0.420364
PFKFB3	4120053	4.74892e-20	0.456233
DERA	1770279	4.88051e-20	-0.432517
MRPL14	430196	4.9076e-20	-0.419701
P2RY11	3930379	4.95632e-20	0.38537
FAM160B1	1340739	4.99596e-20	0.532068
CDH1	1300113	5.29257e-20	0.330563
TRIM22	5960747	5.29366e-20	0.411957
EIF4E2	4540632	5.40178e-20	-0.455826
NME2	5900397	5.41187e-20	-0.291456
DNAH7	6100661	5.43214e-20	0.272758
ELMO2	4670603	5.43479e-20	0.302157
NRGN	6290747	5.48052e-20	-0.249641
ZNF174	5910563	5.88815e-20	-0.273148
CTSF	3930020	5.92548e-20	0.707951
FAM184A	4490333	6.01261e-20	0.41427
MRPL11	4670424	6.04855e-20	-0.416874
SPG7	6280360	6.07457e-20	0.463656
KDELC1	160209	6.14412e-20	-0.258975
MRPS11	830379	6.17684e-20	-0.440715
LIMCH1	1770754	6.20965e-20	0.703815
TKT	6860202	6.31586e-20	-0.558697
GAPDH	4490161	6.33914e-20	-0.408308
EME1	1260398	6.39175e-20	-0.316227
CBX5	7150685	6.39758e-20	-0.625109
HS.19339	4780187	6.52444e-20	0.644739
ZCCHC17	2450280	6.90983e-20	-0.236552
TMOD2	6420477	7.06275e-20	0.430206
MRPL17	6660270	7.27729e-20	-0.438111
TUBG1	5390189	7.34438e-20	-0.462105
DBI	1010195	7.46832e-20	-0.624815
BZRAP1	6420646	7.56299e-20	0.2471
MAPRE3	6220026	7.57453e-20	0.244069
LOC729952	6400093	7.61223e-20	-0.283167
RALGAPA1	6940465	7.71666e-20	0.439529
ID1	580692	7.75829e-20	-0.304633
EFTUD2	6980475	7.82547e-20	-0.345576
ATOH8	3840376	7.86914e-20	-0.353253
PSMA3	5720327	8.02787e-20	-0.442335
POLR2D	6900025	8.03707e-20	-0.356445
CSNK1D	1110736	8.05027e-20	-0.210482
STMN4	6860138	8.09455e-20	0.725859
GAPDH	2640048	8.15648e-20	-0.395501
ISYNA1	520014	8.28906e-20	-0.33173
C22ORF13	3460278	8.34006e-20	-0.288148
GPR177	1570441	8.43405e-20	0.889147
ZNF706	150139	8.4545e-20	0.486382
GPR98	4050138	8.47271e-20	0.271944
UCHL5IP	1090370	8.66229e-20	-0.336774
PHLDA2	4810128	8.84914e-20	-0.178038
ACOT7	6580639	8.91829e-20	-0.543893
ADORA1	3830148	8.92033e-20	-0.250316
FEZ2	360608	8.96539e-20	0.50294
SCAMP5	7510164	9.13847e-20	0.307151
ATG10	5340603	9.15018e-20	-0.200831
HSPA4	5090368	9.19695e-20	-0.398711
SNRPB	4860243	9.24192e-20	-0.485024
KIAA0913	5890136	9.43427e-20	0.438588
NFIL3	5420564	9.4522e-20	0.216846
MYC	6270646	9.54189e-20	0.533317
POLR3K	7000703	9.58036e-20	-0.354659
POLD3	4590608	9.61914e-20	-0.249774
SNX7	1230215	9.75857e-20	-0.467532
VLDLR	5390661	9.79421e-20	0.246188
BEND3	6400242	9.91948e-20	0.316063
STMN1	3460707	9.92543e-20	-0.543265
LZTR1	290086	1.00043e-19	0.409686
ENHO	1500673	1.01852e-19	0.42187
MGC42105	1740551	1.04293e-19	0.491202
QPCT	5570139	1.06945e-19	-0.231202
EZH2	1710368	1.09916e-19	-0.500822
FNBP4	7650091	1.1124e-19	0.365246
LOC389873	2340053	1.11794e-19	-0.309282
SFRS10	2490181	1.1296e-19	-0.510689
LOC729559	3130041	1.15718e-19	0.40409
PSMC3	6960315	1.17989e-19	-0.394332
CARHSP1	1230348	1.2176e-19	-0.521884
SPRYD4	3870113	1.23074e-19	-0.23191
SNRNP200	3170072	1.25318e-19	0.336892
GMPPA	830242	1.30204e-19	-0.681096
FAM176A	3990341	1.30362e-19	-0.367179
HMGCR	6550603	1.30446e-19	0.356573
C4ORF49	4040669	1.31452e-19	-0.188534
CTGLF3	770424	1.31856e-19	-0.303355
APEX2	1430047	1.319e-19	0.362316
C3ORF75	6220014	1.35309e-19	-0.261751
NACC2	630706	1.37212e-19	-0.578516
WDR67	6040554	1.38494e-19	-0.305254
WBP2	3890398	1.46103e-19	0.381206
HS.335413	2030242	1.46736e-19	-0.417931
UQCRFS1	7510014	1.48766e-19	-0.410922
XRCC3	670014	1.49235e-19	-0.351041
CCDC34	7040184	1.49527e-19	-0.691677
ZNF565	2600301	1.51437e-19	0.309702
HEPACAM	7050333	1.51665e-19	0.364004
CHKA	6330170	1.52457e-19	0.542056
FBN3	4670431	1.56244e-19	0.210159
GNPTG	7210397	1.56466e-19	0.513221
NKIRAS1	4150630	1.57255e-19	0.426172
RFFL	1430424	1.589e-19	-0.46046
MSI2	7040369	1.62527e-19	-0.655795
CCDC130	3830538	1.73204e-19	0.395993
GINS4	3060433	1.74188e-19	-0.577117
LOC645313	4850195	1.76643e-19	-0.660534
SCD	2140128	1.76848e-19	-0.274926
IL1RAPL1	4670653	1.91022e-19	0.245332
PARP2	1850612	1.91678e-19	-0.407404
HS.383564	770475	1.93265e-19	-0.355708
ANKRD39	6220553	1.94506e-19	-0.355173
SNX30	1070373	1.97007e-19	0.227129
ANP32B	3850053	2.02332e-19	-0.385925
G6PD	4200450	2.0386e-19	-0.585054
FAM82A2	4730184	2.0405e-19	0.367889
STMN2	2030026	2.05066e-19	0.45311
ZC3H12C	380672	2.07544e-19	0.428537
HS.334831	3800424	2.08668e-19	0.378361
GRIA3	1780424	2.13368e-19	-0.24619
TUBA1B	6510176	2.17573e-19	-0.550225
ASB6	1780450	2.1881e-19	0.240939
HS.162734	5260161	2.19131e-19	0.270998
TIMP3	2030577	2.204e-19	0.339762
HAUS4	4810112	2.27956e-19	-0.318567
SMOC1	1710020	2.31366e-19	0.625461
GRIK1	2260110	2.32223e-19	0.254904
ZNF207	1660632	2.33587e-19	-0.39881
CA12	150474	2.37281e-19	-0.707912
TUBA1C	3830131	2.40693e-19	-0.79091
C12ORF5	2350762	2.50127e-19	-0.574084
LOC286512	770187	2.59568e-19	0.778695
SIVA1	5820170	2.61217e-19	-0.541682
CKAP2	7040711	2.72257e-19	-0.455448
BNIP3	6770608	2.81475e-19	0.55106
C7ORF49	7150259	2.84653e-19	-0.353009
MEX3C	6860445	2.92853e-19	0.397673
POMT1	4390687	2.98629e-19	0.358958
C9ORF37	4200204	3.00812e-19	-0.26053
SPAG9	1070687	3.01261e-19	0.534554
CSDA	2320129	3.13212e-19	-0.336309
STON1	4230730	3.16811e-19	0.320492
MYH10	1770685	3.20647e-19	0.44353
GRAMD4	6380112	3.41943e-19	0.267341
VASN	2900274	3.42261e-19	0.622939
DNALI1	6200309	3.43121e-19	0.620614
CEP152	990189	3.43709e-19	-0.296053
FARP1	7210196	3.46396e-19	-0.453235
DSN1	3190102	3.46466e-19	-0.423182
ENHO	4230577	3.4944e-19	0.468719
DYX1C1	3140523	3.52205e-19	0.346594
ZNF621	2630360	3.54197e-19	0.409526
TCEA2	4880014	3.56864e-19	0.389539
HEY1	3840753	3.60696e-19	-0.580187
SPAG9	3370603	3.61469e-19	0.489349
MPDU1	4890403	3.66394e-19	-0.372885
MAP4K5	2690475	3.66546e-19	0.393765
GEM	1440408	3.69785e-19	0.339823
SEPX1	1440243	3.80399e-19	-0.513679
RMI1	770286	3.83145e-19	-0.432915
C1ORF107	1300092	3.84567e-19	0.243284
SERPINF1	6290356	3.92544e-19	-0.334942
KAT2A	4830301	3.94697e-19	0.793388
RBBP8	6580672	3.99566e-19	-0.591655
PPP2R4	6040114	3.99961e-19	-0.319616
SASS6	4830291	4.00973e-19	-0.282989
HS.374278	3460020	4.05997e-19	0.306982
C20ORF194	5130167	4.13141e-19	0.278114
BAIAP3	780719	4.16497e-19	0.259094
SFRS9	6420767	4.25116e-19	-0.414641
SH3YL1	2570288	4.27952e-19	0.415907
WDR16	6040500	4.32798e-19	0.519529
PRMT2	1470392	4.52533e-19	0.473028
MAT2B	7380673	4.59619e-19	-0.353463
BAT2L	4830253	4.60667e-19	-0.529935
SNRPF	650301	4.60832e-19	0.313476
ZNF805	240008	4.61987e-19	0.281581
PMAIP1	2750367	4.69889e-19	-0.567568
CASQ1	7150053	4.72435e-19	-0.271065
LOC728564	5810465	4.7347e-19	-0.54508
LOC387763	2710064	4.98717e-19	0.524925
CA11	5220482	5.0364e-19	-0.447609
NDRG2	380228	5.09388e-19	0.347469
WASL	6380138	5.22886e-19	0.497678
ITGB3BP	5890253	5.38352e-19	-0.499899
IGSF11	5270102	5.4174e-19	-0.297009
LRRC20	6620379	5.45793e-19	-0.4671
NBPF1	6480561	5.56175e-19	0.297709
CBX7	1500747	5.6126e-19	0.309292
PI4KAP1	2360414	5.73096e-19	0.453789
FAM65B	3450201	5.8035e-19	0.366708
TAF1C	6380131	5.83825e-19	0.36928
GCHFR	5670475	6.04645e-19	-0.377394
AKTIP	4480338	6.26903e-19	0.436465
ITM2C	1110669	6.46499e-19	0.38588
SYT4	3180639	6.52087e-19	0.280822
LOC441089	6660086	6.5314e-19	-0.397024
SVEP1	6180554	6.57323e-19	-0.287685
FAM181B	5090458	6.69761e-19	-0.484426
PHACTR3	3440341	6.82685e-19	0.217791
CCDC128	520598	6.93186e-19	0.430593
ETV4	70209	7.09048e-19	-0.369667
NIF3L1	3420139	7.23658e-19	-0.331659
TAX1BP1	4920739	7.38019e-19	0.510128
AMY2B	7000754	7.39642e-19	0.371314
NOTCH2	7210128	7.4832e-19	0.286361
LOC440043	4180278	7.52746e-19	-0.356791
PRCP	6110386	7.55643e-19	-0.389249
SPG11	2100524	7.62139e-19	0.401131
SNAPC4	2070195	7.67075e-19	0.313057
LOC440145	60369	7.90978e-19	-0.455526
ASB6	7000333	7.9255e-19	0.240288
MXD3	2970121	7.95039e-19	-0.383493
HNRNPD	6580577	8.1949e-19	-0.477616
SPIN4	3420075	8.40253e-19	-0.347661
ACAT2	6420056	8.48513e-19	-0.452083
PPP1R11	620376	8.50837e-19	0.364637
LOC285176	290162	8.61415e-19	0.358172
CMTM4	2230630	8.67434e-19	0.392832
WDR47	7040148	8.68731e-19	0.432494
MPPED2	430743	8.73909e-19	0.473769
PPP1CA	4210414	8.82816e-19	-0.269513
KLF6	360110	9.15056e-19	0.471509
SAAL1	5860707	9.15992e-19	-0.354394
CLIP4	3310672	9.20494e-19	0.297319
EAF2	6770600	9.2132e-19	-0.242493
TRAK2	110075	9.22826e-19	-0.314526
BRI3BP	6840348	9.24151e-19	-0.591781
MRPL51	4780689	9.32556e-19	-0.436718
ZNF193	4830220	9.45011e-19	0.325823
MLLT6	4640392	9.58179e-19	0.356267
MIB2	2260619	9.64202e-19	0.287303
ARHGEF19	6250546	9.71055e-19	-0.262069
PEG10	4230128	1.00202e-18	-0.895286
LOC201725	4730397	1.01049e-18	-0.400055
ZNF333	2750148	1.02349e-18	0.256654
MBNL2	990128	1.03013e-18	0.5948
GCA	4230619	1.03013e-18	0.62525
LOC284998	6110709	1.03921e-18	0.274987
WNT5B	4850370	1.04167e-18	0.439229
DAAM1	4490010	1.07325e-18	0.528708
FIBCD1	3830743	1.08888e-18	-0.328586
LOC100129118	1690021	1.09642e-18	-0.43874
FOSB	7160239	1.09669e-18	0.253433
ICAM3	5550278	1.10505e-18	-0.237522
CCDC132	460682	1.10901e-18	0.387139
HSPA12A	1400044	1.10963e-18	0.394704
RASGRP3	2450400	1.11748e-18	-0.255642
PDGFRL	7200168	1.12058e-18	0.251155
COPS3	1030551	1.15948e-18	-0.444274
SPPL2A	4920398	1.17439e-18	-0.332151
CTSL1	4260386	1.1798e-18	0.380366
VPS37B	3830647	1.18241e-18	0.57078
HS.438858	270521	1.19357e-18	0.545566
C15ORF26	4490278	1.19562e-18	0.308828
ZNF333	3870300	1.19812e-18	0.316252
CNTN3	1660367	1.20659e-18	-0.357153
CCDC90A	6270373	1.20688e-18	0.419778
TMSB10	7650142	1.23461e-18	-0.406723
ADCY8	5310431	1.25629e-18	-0.311452
PIK3IP1	5390730	1.25972e-18	1.02814
TIMM23	5050608	1.29978e-18	-0.44259
NUDT1	270259	1.35287e-18	-0.249901
FAM65A	6480092	1.3692e-18	0.39525
PEX5	6650189	1.36945e-18	0.41941
BTBD17	2600554	1.37924e-18	-0.356696
MED8	430523	1.3959e-18	-0.294454
POLR1C	1010653	1.42548e-18	0.408107
PIGH	3520523	1.44795e-18	0.456501
C4ORF49	3830608	1.52043e-18	-0.176215
LRCH4	3170431	1.52874e-18	-0.312348
LOC728368	460170	1.53068e-18	0.341593
RPA2	3420561	1.53645e-18	-0.398773
C3ORF21	3180408	1.55693e-18	-0.36519
RCC2	1340360	1.56863e-18	-0.45005
TWF2	5340132	1.61193e-18	-0.3263
LOC644254	6760747	1.65384e-18	-0.26644
TIPIN	6940348	1.65531e-18	-0.367412
MAP1LC3C	2750114	1.6699e-18	-0.315642
NUDT15	3940136	1.69789e-18	-0.348248
LIME1	6420450	1.72956e-18	0.286922
C19ORF66	5220204	1.74403e-18	0.251057
LOC651621	630095	1.83114e-18	-0.299228
DOLPP1	1260154	1.8544e-18	-0.313255
RPS7	6330647	1.90027e-18	-0.642075
PGRMC1	2970521	1.91076e-18	-0.417229
NANS	1510390	1.92471e-18	-0.329179
XRN1	1990487	1.97872e-18	-0.411333
HHEX	5130750	1.98213e-18	0.366419
C12ORF32	3180553	1.98617e-18	-0.488693
SIK1	1690678	1.99062e-18	0.175905
HMBS	6060278	2.00899e-18	-0.403836
LOC399959	1580246	2.04011e-18	0.607586
ST8SIA2	150066	2.10412e-18	0.377788
LOC100134134	3450288	2.14113e-18	0.611715
ANKRA2	1170630	2.17899e-18	0.361214
LOC644931	1440129	2.18454e-18	0.544559
ZWILCH	780114	2.19779e-18	-0.234551
MTMR3	460039	2.19944e-18	0.327635
ACSL3	1580524	2.23184e-18	-0.621888
SHC1	6250019	2.2558e-18	-0.694494
CRBN	3780554	2.31328e-18	-0.534488
CHEK2	7380376	2.31437e-18	0.465248
LOC389816	2140541	2.34584e-18	-0.189061
FAM46B	4180324	2.36046e-18	0.522758
DNCL1	4230520	2.44714e-18	-0.335953
FEZ2	6200053	2.46354e-18	0.429088
GRIK1	1260370	2.48411e-18	0.292821
TRIM8	940435	2.50347e-18	0.32009
TMEM154	1110300	2.50587e-18	-0.222799
FANCC	2190047	2.51937e-18	-0.29593
LOC440731	4010270	2.52752e-18	-0.405078
PGK1	360735	2.52827e-18	-0.302592
GRM8	6040431	2.59575e-18	-0.245683
DAAM1	1710735	2.60149e-18	0.534633
WDR26	2030358	2.62231e-18	0.428261
MAST3	4200475	2.65172e-18	0.421533
CMC1	4810543	2.68243e-18	-0.363041
IQCG	70551	2.72501e-18	0.391633
ARRDC4	6580168	2.74088e-18	0.486204
NEK2	1570309	2.74526e-18	-0.724145
LOC387934	830682	2.74847e-18	-0.268087
SLC25A15	6590546	2.78799e-18	-0.276116
WDR59	5290403	2.80839e-18	0.400871
SRRM4	4220253	2.84824e-18	0.215142
OSAP	1660673	2.89635e-18	-0.165894
FERMT2	1820328	3.01143e-18	0.493572
AMT	940450	3.04461e-18	0.385374
PXMP2	5820324	3.07606e-18	-0.403159
EFNA1	3390187	3.119e-18	0.201842
CBR3	5560543	3.13915e-18	-0.261786
MVD	1440020	3.20297e-18	-0.523145
WDR57	1690348	3.23539e-18	-0.368397
AK3L1	160148	3.28875e-18	-0.432241
APCDD1L	130138	3.30738e-18	-0.30481
FLJ31568	4250301	3.35642e-18	-0.206518
C10ORF125	2510546	3.36808e-18	-0.249598
HS.522924	150392	3.41597e-18	0.356795
KIAA0367	3940392	3.42434e-18	0.548858
OXCT1	1090768	3.51788e-18	-0.342559
EPHB3	6290735	3.5307e-18	-0.306113
CLEC16A	160224	3.56334e-18	0.387693
CDH6	3800241	3.62712e-18	-0.497046
TUBA1A	4490577	3.70453e-18	-0.701992
TPM1	610519	3.82747e-18	0.836811
RUNX1T1	3990017	3.84501e-18	0.358397
UBA52	6550358	3.85059e-18	0.392444
MGST2	1510019	3.90976e-18	-0.254445
HS.397465	6840475	3.94862e-18	0.394193
NOMO2	7210017	4.03763e-18	0.408411
CIAO1	6980156	4.12884e-18	0.390056
SPEN	840402	4.18762e-18	0.333163
CYP20A1	270332	4.22025e-18	-0.492615
RFWD3	5340167	4.2235e-18	-0.269599
HS.7023	1980538	4.23807e-18	0.401017
BMP6	6980064	4.29808e-18	0.354554
LOC391532	2450255	4.32802e-18	-0.471804
RFXANK	6580603	4.36355e-18	-0.432471
SGSH	1340538	4.37121e-18	0.317931
NOXA1	630181	4.42402e-18	0.351124
SYN1	2120360	4.50376e-18	0.202172
PCDH18	6480753	4.60834e-18	-0.236624
METRNL	50095	4.6489e-18	0.220784
HS.105791	6100446	4.77684e-18	0.314086
F2RL1	5810047	4.81306e-18	0.506953
PSMG4	1240521	4.82644e-18	-0.548037
KANK2	3120400	4.84293e-18	-0.215288
C5ORF53	5810273	4.86481e-18	0.335828
CSE1L	5130674	5.03274e-18	-0.465622
COL6A1	7570598	5.1107e-18	0.483377
SCARNA10	2760332	5.23249e-18	-0.274278
TPD52L2	6270241	5.25265e-18	0.337734
FANCB	1170528	5.31262e-18	-0.279654
GOLGA6B	1450600	5.58483e-18	0.331551
STAT1	4810187	5.63158e-18	0.415988
SLC39A1	5670368	5.71806e-18	-0.642689
UBASH3B	6840678	5.7734e-18	-0.38817
ANGPT1	3120326	5.78225e-18	0.165025
TIMM23	520577	5.7918e-18	-0.425788
RASGRP1	2760239	6.06335e-18	-0.236425
PTCHD1	6860176	6.21402e-18	0.291075
TSNAXIP1	2350221	6.25665e-18	0.209978
MMP7	2350537	6.27028e-18	0.44512
UBB	4860286	6.32107e-18	-0.316495
TMX1	4880324	6.33643e-18	-0.337157
MCM8	1190037	6.35223e-18	-0.323484
PRCP	1660300	6.43573e-18	-0.294245
EGLN2	7650653	6.45097e-18	-0.343345
ACOT9	5220497	6.51704e-18	-0.341483
LOC647302	5550328	6.62958e-18	-0.476975
MAGEF1	1090520	6.70931e-18	-0.386136
MDGA2	4880026	6.72057e-18	-0.176058
CDKN2C	4920593	6.75431e-18	0.444313
PTGES2	6110161	6.92299e-18	-0.390324
CSE1L	7000634	6.98999e-18	-0.445889
ATP1B2	2810070	7.12816e-18	0.556098
TMEM51	380102	7.1618e-18	-0.322706
BLCAP	2690524	7.26233e-18	0.403699
CDC25B	4760338	7.33735e-18	-0.589058
CDH10	2260424	7.4449e-18	-0.340363
C1ORF216	4670608	7.47485e-18	-0.254747
C10ORF79	4260228	7.48232e-18	0.26268
ARHGEF18	6130725	7.60557e-18	0.297497
ZNF419	7320148	7.61373e-18	0.348852
PANK1	6620133	7.64316e-18	-0.233712
SEC22C	1070332	7.67091e-18	-0.167208
DHRS13	5550553	7.74795e-18	-0.271987
C6ORF15	6550427	7.82021e-18	-1.13729
CHGA	6200348	7.88997e-18	0.280282
LASP1	620300	7.95235e-18	0.449359
FAM119A	5360731	7.98082e-18	-0.321279
HADHB	6620152	7.99064e-18	0.66019
BVES	7210349	8.01269e-18	0.270816
RABL3	5860110	8.17801e-18	-0.269651
IFNGR1	2470358	8.22434e-18	0.389526
MKRN1	1980113	8.28177e-18	0.475599
ARPC1B	130717	8.3562e-18	-0.226881
P4HTM	7000202	8.42704e-18	0.406951
MOXD1	3310520	8.47273e-18	-0.659872
ST5	4060594	8.51933e-18	0.363113
LOC644237	7550592	8.55054e-18	-0.403775
DTX3	6250092	8.55821e-18	0.340802
CRTC3	5900019	8.69872e-18	0.316852
ZNF324	7040139	8.74762e-18	0.248624
MSRB3	4290088	8.84353e-18	0.291074
GNG4	4050671	9.00813e-18	-0.405115
PLXNB1	6330438	9.06298e-18	0.417368
PAWR	6840546	9.0799e-18	0.436941
RQCD1	7050138	9.2182e-18	-0.282845
HMGB1L1	6330039	9.23086e-18	-0.832097
CCNC	1770397	9.284e-18	-0.399127
MGC72080	1660703	9.29024e-18	-0.165779
SCG3	5570364	9.34105e-18	0.232089
SLC45A1	1230678	9.4257e-18	0.286035
EFNB3	2680070	9.80888e-18	-0.379035
PPCS	2850192	9.80982e-18	0.325881
TNRC4	580368	1.02084e-17	0.442894
KIAA1600	5220672	1.03853e-17	-0.271519
TFAP2C	6450075	1.03871e-17	0.293652
RAB23	6020719	1.04069e-17	0.481154
HAS2	840204	1.05488e-17	-0.217736
SEMA6C	3120750	1.06623e-17	0.270139
SERPINA3	6280168	1.07877e-17	0.275075
TH	1990068	1.08178e-17	0.313333
KIAA1407	3140689	1.0832e-17	0.324255
GSDMB	6270615	1.10496e-17	0.356727
GGA2	2190121	1.10667e-17	-0.371079
CYB5A	2140154	1.11435e-17	-0.244075
ASNS	1510296	1.13337e-17	-0.17968
CSTF1	520754	1.13393e-17	0.519332
ZBTB4	2900441	1.15585e-17	0.453436
SMC2	3360400	1.16684e-17	-0.419799
SNRNP40	6130220	1.18851e-17	-0.428792
IDUA	7400259	1.19326e-17	0.343926
RTN4	780402	1.20839e-17	0.531739
PTRF	4850301	1.21294e-17	0.539337
OAF	4200025	1.22415e-17	-0.393131
C15ORF42	5270402	1.25535e-17	-0.225982
ARHGEF4	3850333	1.30422e-17	0.306505
GPR180	3180563	1.32047e-17	-0.239004
MAP3K5	5810600	1.32493e-17	0.283622
FANCE	5720192	1.33648e-17	-0.239885
OXCT2	1400037	1.33869e-17	-0.23731
F2RL1	1050068	1.35652e-17	0.519172
BACH2	7650440	1.38405e-17	0.283224
THOC7	5870113	1.39309e-17	-0.419543
C3ORF37	1500762	1.39676e-17	-0.609545
DEK	4480180	1.40171e-17	-0.408186
SNORD25	7200082	1.4129e-17	-0.357656
GGH	2510338	1.4207e-17	-0.425628
DDR1	3710196	1.4217e-17	0.431064
MPRIP	3440053	1.43589e-17	-0.269854
NUP50	1990674	1.45659e-17	-0.316586
HS.49181	1030128	1.47387e-17	-0.395672
FGD3	5270619	1.4742e-17	0.493963
EXO1	2690458	1.48061e-17	-0.399328
ARPC5	20142	1.48344e-17	-0.217366
PDCD6IP	5860605	1.49508e-17	-0.393377
ARRDC4	3450463	1.49753e-17	0.475263
GABPB2	7200431	1.50413e-17	0.567571
ATXN2	1090400	1.50834e-17	0.437847
HS.249972	2650725	1.52487e-17	0.300192
APITD1	1070360	1.5454e-17	-0.316083
RTN3	4920129	1.55689e-17	0.44655
CDK2	2350286	1.57762e-17	-0.277835
DUSP1	6860377	1.59434e-17	0.364574
RPA1	3120671	1.597e-17	-0.296501
CCL2	1030333	1.59887e-17	1.18254
IDS	130360	1.61105e-17	-0.344995
FLRT3	2320626	1.62388e-17	0.413655
MMRN1	1050008	1.67235e-17	0.364162
FAM69A	2970433	1.70573e-17	-0.323242
HS.12513	4050014	1.74126e-17	0.309802
LYST	610601	1.75008e-17	0.256551
MMP7	3800088	1.76034e-17	0.560165
NDRG1	1230070	1.77526e-17	0.309389
PPP2R5C	780068	1.79103e-17	-0.394594
C21ORF45	160593	1.81361e-17	-0.474029
GOT1	5690373	1.82233e-17	-0.321639
OSBPL11	5690041	1.82912e-17	0.337496
MAOB	4060433	1.84548e-17	-0.337432
LOC388588	1510017	1.84984e-17	0.421374
ITGB4	1570598	1.86265e-17	0.354868
ACTB	4610390	1.91093e-17	-0.426917
CGGBP1	1300398	1.9137e-17	-0.350224
HLA-DMB	4900731	1.95997e-17	0.62999
POLD1	290731	2.02047e-17	-0.336722
DSEL	3850221	2.05996e-17	-0.278781
FAM176A	4070333	2.06155e-17	0.279529
ST8SIA4	4230017	2.06563e-17	0.288903
FOXO1	6770719	2.10546e-17	0.359555
TBC1D9	1400070	2.15424e-17	0.353502
KCNIP1	4390291	2.15836e-17	-0.450538
LOC644101	5960066	2.16036e-17	-0.309004
LOC732165	3390639	2.19653e-17	-0.462674
MANBA	4230168	2.24464e-17	0.44163
ST13	4560762	2.26504e-17	0.518063
LOC647000	3310288	2.28575e-17	-0.58956
CTSB	60121	2.3639e-17	0.465051
OGFRL1	6840347	2.36769e-17	-0.431323
SMARCA2	5290474	2.38832e-17	0.352086
NNAT	2810048	2.46025e-17	0.839411
BCL11A	6580450	2.47671e-17	0.309834
FGF1	6560358	2.48441e-17	0.532046
LOC653888	4860093	2.50595e-17	-0.379786
RANBP1	7000735	2.53708e-17	-0.624285
RNF130	1510722	2.54638e-17	-0.307662
N6AMT2	3450739	2.57313e-17	-0.300147
SYAP1	6580678	2.65994e-17	-0.427065
RPL29	2450167	2.6678e-17	-0.683986
TMEM194A	4610066	2.66927e-17	-0.494107
HBA2	6620170	2.67196e-17	-0.369313
RNF26	1430008	2.67389e-17	-0.285156
FKBP3	6450523	2.68583e-17	-0.436527
HS.534680	2510403	2.71769e-17	-0.363717
KIAA1875	1510731	2.73654e-17	0.179629
LOC402644	6130259	2.7616e-17	-0.743282
NUB1	6200672	2.79516e-17	0.363945
FAM129B	3180053	2.82373e-17	-0.576747
DPP7	2480364	2.8549e-17	0.49985
TRIM4	2810674	2.88481e-17	0.387629
C1ORF173	4780475	2.91485e-17	0.217588
C12ORF51	3610273	2.92328e-17	0.407525
INO80C	3990382	2.95325e-17	-0.312481
JMJD1C	6960523	3.0075e-17	0.411187
GNG11	1580025	3.03884e-17	-0.502369
HFM1	6250376	3.05905e-17	0.216788
TRAK1	3140092	3.11067e-17	-0.327377
PSMB2	610138	3.11591e-17	-0.382536
CLK1	3440138	3.13749e-17	-0.29457
C1ORF21	2070470	3.14209e-17	0.657352
NMD3	4010048	3.17353e-17	0.507343
HS.489857	6220653	3.22163e-17	0.372108
MIF	4490671	3.24772e-17	-0.405766
ARAP2	3520438	3.29615e-17	0.271844
DMD	3870598	3.3851e-17	0.293548
VPS8	2140538	3.41446e-17	0.308136
SLC6A16	620707	3.46211e-17	-0.351266
TP53I3	1260020	3.49629e-17	-0.38736
ANKRA2	7400114	3.52964e-17	0.576561
NEK1	4760674	3.55937e-17	0.371173
MIAT	430438	3.58471e-17	-0.578117
SPSB3	2850433	3.62498e-17	0.476754
SHFM1	4860692	3.64662e-17	-0.447312
SLC8A2	2320369	3.66009e-17	0.251367
BBS9	1690167	3.67697e-17	0.220392
MYB	7380670	3.69494e-17	-0.278031
C14ORF23	5340470	3.77819e-17	-0.287109
PCMTD2	730673	3.90153e-17	0.420951
LOC439953	3890360	3.93247e-17	-0.460399
PLS1	6330187	3.99099e-17	-0.283306
TMEM9B	7550608	4.0783e-17	0.390688
XPR1	5290246	4.08994e-17	-0.359952
GTF2E2	1570538	4.12812e-17	-0.322548
C6ORF192	160333	4.14317e-17	0.41004
EEF1B2	2640554	4.20646e-17	-0.461606
KIAA1370	4180142	4.23506e-17	0.389901
C21ORF2	3400164	4.39012e-17	0.349242
ST3GAL5	3890382	4.40372e-17	0.275134
CRIP2	5340246	4.45034e-17	-0.588201
STARD4	6580382	4.50232e-17	-0.194461
HNRNPAB	1820398	4.56837e-17	-0.579693
LOC730525	730709	4.57701e-17	-0.768127
UBL3	6620538	4.61418e-17	0.388518
NECAP1	2640114	4.61684e-17	0.383885
EFNB1	4730019	4.63576e-17	-0.302454
MAGOH	1450156	4.69016e-17	-0.535541
BTG1	4730369	4.70053e-17	-0.263007
XRCC6BP1	5290239	4.70479e-17	0.751407
MAN2A2	3140288	4.72773e-17	0.210461
RAB3IP	1990390	4.73691e-17	-0.422122
CCNC	4230653	4.7522e-17	-0.332603
LOC339290	3450615	4.84241e-17	0.259153
RPS6KB2	2350538	4.9406e-17	-0.364039
LAMA1	2190113	4.95041e-17	-0.262779
MYO19	5910020	4.96061e-17	-0.259985
ALDH5A1	2640274	5.07836e-17	0.642408
LOC100133866	3520044	5.17205e-17	0.360567
PCSK5	1740343	5.18977e-17	0.504283
MCRS1	1740504	5.25792e-17	-0.288405
TOMM22	4880689	5.32543e-17	-0.394459
PBRM1	620338	5.37594e-17	-0.253679
ACTN2	3400110	5.40044e-17	0.201927
HLA-B	5310168	5.40886e-17	0.514903
IL11	3400048	5.40932e-17	0.678357
LOC652864	770437	5.43708e-17	-0.515707
ZNF25	6840112	5.46429e-17	0.379194
C5ORF41	6840491	5.47856e-17	0.275369
PEA15	3610228	5.50227e-17	0.321769
2006-03-01	780544	5.53916e-17	0.588723
DARS2	5910097	5.56741e-17	-0.316403
RNF182	6520593	5.63049e-17	0.257904
RHOJ	6100450	5.65181e-17	-0.369074
MLH1	4610164	5.66886e-17	-0.409887
C14ORF156	5290025	5.67189e-17	-0.392547
GRK4	2490343	5.70166e-17	0.309428
ZDHHC8	4590154	5.72606e-17	0.310345
TRAF5	7610598	5.75438e-17	0.290445
KLF6	4040097	5.82475e-17	0.599774
C6ORF115	6020681	5.83099e-17	-0.527762
MRPL20	2060646	5.83606e-17	-0.456913
HS.561915	3850682	5.9077e-17	0.521611
RALY	7200333	5.9606e-17	-0.370087
LRRC48	1230162	6.13965e-17	0.264879
DCLK1	2760433	6.22634e-17	0.36157
CLDN11	3400431	6.25139e-17	0.489621
PNMA1	6350608	6.35581e-17	0.347548
C14ORF135	4780053	6.43283e-17	0.466686
GAD2	7210736	6.44096e-17	0.431421
ACTG2	4610431	6.55452e-17	1.06328
SLC16A9	6290161	6.71772e-17	0.813398
ASB9	4480091	6.93205e-17	-0.193832
ATRN	6520243	7.01166e-17	0.395721
ANKRD9	7050370	7.10671e-17	-0.395783
RAB13	4390487	7.24398e-17	-0.398903
SLC22A17	4010367	7.31662e-17	0.34047
HRASLS	2350037	7.32987e-17	-0.234501
NRXN3	730494	7.34839e-17	0.359806
TIMM23	3840446	7.36977e-17	-0.403879
[truncated: 27,315 more rows]
