# Supplementary material for: Inter-individual variation in genes governing human hippocampal progenitor differentiation in vitro is associated with hippocampal volume in adulthood
Source: Sci Rep. 2017 Nov 8;7:15112. doi: 10.1038/s41598-017-15042-z (PMC5678432; doi:10.1038/s41598-017-15042-z)
Supplement: Supplementary file 3 — Dataset S11 [file 41598_2017_15042_MOESM3_ESM.xls]

## Sheet: Upregulated in Dcx-positive
Transcripts upregulated in Dcx-Positive Cells
THBS1
EGR2
FOS
ZFP36
TFPI
HS.551128
CYR61
CTGF
CITED2
PDK4
LIMA1
LBH
TAGLN
MYC
TPM1
EGR1
KLF6
CRISPLD1
FBXO32
ABLIM1
FGF1
HBEGF
MIR1978
RTN1
ARID5B
HS.573062
KCNJ13
BCL6
PCSK5
RGMA
EFNA1
CCNI
FHL2
CEBPD
GPR177
LOC653506
MGC18216
EMP1
IGFBP7
F2RL1
GPX3
TANK
ZDHHC11
GLIS3
RRAGB
MEGF10
STMN2
SCG3
ZNF827
A2M
PLSCR4
CSPP1
NRG1
DDAH1
PHYHIPL
PI4KAP2
PI15
PLEKHA7
PLTP
ARSD
METRNL
BIRC2
CYBRD1
ZFP106
ITSN1
LIG1
LY6H
PTTG1IP
ANGPTL4
LYPD1
FAM84B
TSPAN12
PALLD
GAB1
AHNAK
CDCA2
RSHL3
GUCY1B3
C22ORF32
DMD
EPDR1
PTRF
TMEM163
KCNF1
DEF8
PIK4CA
DPYD
TEX2
INSM1
KIAA1211
TAX1BP1
ANKRD46
LTBP2
DLX6AS
CALD1
CCL2
CDK5R1
IRF2BP2
ANKRD1
ITGB4
SOX2
ABCC5
RNF13

## Sheet: Downregulated in Dcx-positive
Transcripts downregulated in Dcx-Positive Cells
S100A4
DLGAP5
CDC20
CTSL2
CDC45L
UBE2C
TYMS
KIAA0101
MELK
ELOVL6
SPC24
GINS2
CKS1B
CENPM
ASF1B
CDC7
FBLN2
SREBF1
GMNN
TK1
CPNE4
HMGB2
FAM181B
CSNK1A1
CDK5R1
RHBDL3
SPRY4
MND1
CSTF3
ACTA2
MCM5
MOXD1
KIF20B
TBC1D16
FABP5L2
DIAPH1
HJURP
C21ORF58
TRIB2
AMPH
PAM
LOC440145
LOC158160
CEP78
HES5
C1ORF97
C1ORF41
FOLR1
STIL
LOC100130003
DCBLD2
MSI2
SNRPG
RAD54L
SAE1
SEMA6A
C16ORF59
ACOT7
LOC100133012
LMNB2
PHF19
BRCA1
C9ORF140
MAL
CCNE1
EFHD1
DEF8
RCAN1
ACLY
TRMT5
SPRY1
FANCG
LCAT
CRBN
SDC1
TUBB6
SLC9A3R1
DCP2
SFRS10
SQLE

## Sheet: Upregulated in Map2-positive
Transcripts upregulated in MAP2-Positive Cells
CYBRD1
RTN4
RERE
FHL2
CD74
WDR16
PTTG1IP
NPIP
PTRF
BAZ2B
KIAA1683
ANKRD12
MMP7
MAP6
ARSD
RAGE
PRNP
ABTB1
GOLGA8A
PPIL6
CALD1
LOC730415
NEK11
TSC1
ALS2
LYPD1
WDR78
ANKRD1
PLEKHA7
STK36
LOC440341
LOC23117
PDGFRB
HADHB
FGFR3
ZDHHC11
RYR3
IL11
AHNAK
FHOD3
TMEM166
PRSS35
LEPREL1
CADM2
RSHL3
DRD4
C1ORF192
XYLT1
SLC16A9
GPT2
STAT2
ABLIM1
SFRP4
INSM1
LOC100133609
HS.525171
KCNQ2
LRRN2
OPTN
HLA-DRA
TMEM163
FBXO32
MAFB
CYR61
CTGF
CALB2

## Sheet: Downregulated in Map2-positive
Transcripts downregulated in MAP2-Positive Cells
S100A4
C6ORF15
STK17A
SREBF1
TIMELESS
C2ORF80
TRIP13
CCDC34
AIF1L
DBI
DIAPH1
RAD51C
CDCA4
FOXM1
RPS7
ARAP3
HIST1H2BK
MSI2
SEMA6A
C4ORF47
BRI3BP
CACYBP
RCAN1
LOC642590
SLC20A1
LOC493869
TUBB6

## Sheet: Upregulated in S100B-positive
Transcripts upregulated in S100B-Positive Cells
EGR2
THBS1
INSM1
TAGLN
EMP1
HBEGF
MMP7
CYR61
CCL2
C20ORF103
CEBPD
HS.551128
CTGF
FBXO32
TSPAN12
KCNJ13
VCAM1
LTBP2
FOS
LOC100134265
F2RL1
RNF13
ARID5B
BCL6
ZFP36
BCHE
FGF1
TMEM166
CALB2
PIK4CA
EGR1
SLC6A1
TPM1
RNASEH2A
PPIL6
CD74
DCX
KLF6
SMOC1
GPR37L1
HLA-DRA
CCPG1
CTSL1
D4S234E
KCNQ2
CDK5R1
CLK1
TSPAN6
PDK4
RBM33
KCNF1
PCSK5
BHLHB2
BNIP3
SNHG7
TRO
MIR1978
ELAVL3
HLA-DRB4
NEBL
EFNA1
GPX3
DBC1
BCL11B
IRF2BP2
PHYHIPL
LOC644511
GLIS3
PI15
WDR16
GATS
GAB1
NNAT
CRY1
SCGN
C1ORF88
SFRP4
VASN
IL11
RGMB
LIMA1
ITGB4
PRNP
STMN2
IGFBP7
ZNF581
DLX5
RPL22
PTRF
SERTAD2
PALM
TEX2
CRMP1
HS.573062
PDZD4

## Sheet: Downregulated in S100B-positive
Transcripts downregulated in S100B-Positive Cells
DLGAP5
UBE2T
CDC20
CCNB2
CDC45L
UBE2C
PTTG1
BIRC5
ADM
KIAA0101
PTTG3P
MELK
MCM10
AURKA
SPC24
C6ORF173
PBK
GINS2
NCAPG
CKS1B
CEP55
FAM64A
TOP2A
AURKB
UHRF1
OIP5
CENPM
CENPA
E2F2
WDR51A
TMEFF2
CENPN
CCNE2
NEK2
CDCA3
CCNB1
ZWINT
KPNA2
COL1A2
NUF2
KIF11
STK17A
HOMER2
KIF2C
TIMELESS
NUSAP1
TK1
CPNE4
CENPE
HMGB2
POLA2
MGC40489
DEPDC1B
TTK
CDK5R1
MCM7
PEG10
CKAP2L
RHBDL3
CA2
SPRY4
POLE2
MND1
NCAPD2
C16ORF75
RFC4
TEAD2
CMTM7
ACTA2
CDT1
MOXD1
POLQ
TROAP
C9ORF58
TBC1D16
LOC646993
HJURP
AMPH
PCOLCE2
DEPDC1
LOC440145
C17ORF53
FOXM1
TUBA3D
HES5
CDC25C
FBXO5
C1ORF88
STIL
CKB
HIRIP3
LDLR
C15ORF23
HMGB3
SEMA6A
KCNIP1
HAUS8
PHF19
DHCR7
C4ORF47
LOC647000
LDHA
PLK1
TUBB
LOC286016
C9ORF140
CACYBP
RCAN1
NSF
TTF2
SVIL
C13ORF27
SNX7
LOC148915
HMGN2
TKT
LOC642590
TUBA1B
LOC730534
TRMT5
FANCG
CARHSP1
HIST2H2AC
DCP2
RMI1
EZH2

## Sheet: Overlapping transcripts
Overlap between Upregulated Dcx and Map2 associated expression changes	Overlap between Upregulated S100B and Map2 associated expression changes	Overlap between Upregulated S100B and Dcx associated expression changes	Overlap in upregulated transcripts across all cell types	Overlap between Downregulated Dcx and Map2 associated expression changes	Overlap between Downregulated S100B and Map2 associated expression changes	Overlap between Downregulated S100B and Dcx associated expression changes	Overlap in downregulated transcripts across all cell types
CYBRD1	CD74	EGR2	PRTF	S100A4	STK17A	DLGAP5	SEMA6A
FHL2	WDR16	THBS1	INSM1	SREBF1	TIMELESS	CDC20	RCAN1
PTTG1IP	PTRF	INSM1	FBXO32	DIAPH1	FOXM1	CDC45L
PTRF	MMP7	TAGLN	CYR61	MSI2	SEMA6A	UBE2C
ARSD	PRNP	EMP1	CTGF	SEMA6A	C4ORF47	KIAA0101
CALD1	PPIL6	HBEGF		RCAN1	CACYBP	MELK
LYPD1	IL11	CYR61		TUBB6	RCAN1	SPC24
ANKRD1	TMEM166	CCL2			LOC642590	GINS2
PLEKHA7	SFRP4	CEBPD				CKS1B
ZDHHC11	INSM1	HS.551128				CENPM
AHNAK	KCNQ2	CTGF				TK1
RSHL3	HLA-DRA	FBXO32				CPNE4
ABLIM1	FBXO32	TSPAN12				HMGB2
INSM1	CYR61	KCNJ13				CDK5R1
TMEM163	CTGF	LTBP2				RHBDL3
FBXO32	CALB2	FOS				SPRY4
CYR61		F2RL1				MND1
CTGF		RNF13				ACTA2
		ARID5B				MOXD1
		BCL6				TBC1D16
		ZFP36				HJURP
		FGF1				AMPH
		PIK4CA				LOC440145
		EGR1				HES5
		TPM1				STIL
		KLF6				SEMA6A
		CDK5R1				PHF19
		PDK4				C9ORF140
		KCNF1				RCAN1
		PCSK5				TRMT5
		MIR1978				FANCG
		EFNA1				DCP2
		GPX3
		IRF2BP2
		PHYHIPL
		GLIS3
		PI15
		GAB1
		LIMA1
		ITGB4
		STMN2
		IGFBP7
		PTRF
		TEX2
		HS.573062
