# Supplementary material for: Inter-individual variation in genes governing human hippocampal progenitor differentiation in vitro is associated with hippocampal volume in adulthood
Source: Sci Rep. 2017 Nov 8;7:15112. doi: 10.1038/s41598-017-15042-z (PMC5678432; doi:10.1038/s41598-017-15042-z)
Supplement: Supplementary file 4 — Dataset S12 [file 41598_2017_15042_MOESM4_ESM.xls]

## Sheet: Upregulated Bio Processes
GO term	Description	P-value	FDR q-value	Enrichment (N, B, n, b)
GO:0030154	cell differentiation	1e-08	0.000137	2.00 (13717,1238,394,71)
GO:0048869	cellular developmental process	2.56e-07	0.00174	1.70 (13717,1803,394,88)
GO:0032502	developmental process	9.32e-07	0.00424	1.43 (13717,3433,394,141)
GO:0023051	regulation of signaling	9.83e-07	0.00335	1.56 (13717,2348,394,105)
GO:0051239	regulation of multicellular organismal process	1.05e-06	0.00287	1.63 (13717,1919,394,90)
GO:0044767	single-organism developmental process	1.06e-06	0.00242	1.46 (13717,3101,394,130)
GO:0006928	movement of cell or subcellular component	2.77e-06	0.00539	1.94 (13717,931,394,52)
GO:0051094	positive regulation of developmental process	3.3e-06	0.00562	1.98 (13717,861,394,49)
GO:0048523	negative regulation of cellular process	3.31e-06	0.00501	1.42 (13717,3258,394,133)
GO:0010646	regulation of cell communication	4.9e-06	0.00668	1.52 (13717,2311,394,101)
GO:0050867	positive regulation of cell activation	5.42e-06	0.00671	3.29 (13717,201,394,19)
GO:0048519	negative regulation of biological process	9.48e-06	0.0108	1.38 (13717,3510,394,139)
GO:0044763	single-organism cellular process	1.11e-05	0.0117	1.22 (13717,6583,394,231)
GO:0050793	regulation of developmental process	1.6e-05	0.0156	1.59 (13717,1703,394,78)
GO:0048583	regulation of response to stimulus	1.74e-05	0.0158	1.44 (13717,2711,394,112)
GO:0007155	cell adhesion	1.87e-05	0.0159	1.84 (13717,944,394,50)
GO:0022610	biological adhesion	2.09e-05	0.0168	1.84 (13717,948,394,50)
GO:0051241	negative regulation of multicellular organismal process	2.34e-05	0.0177	1.98 (13717,722,394,41)
GO:0002503	peptide antigen assembly with MHC class II protein complex	2.35e-05	0.0169	34.81 (13717,3,394,3)
GO:0050865	regulation of cell activation	2.44e-05	0.0167	2.56 (13717,326,394,24)
GO:2000026	regulation of multicellular organismal development	2.68e-05	0.0174	1.69 (13717,1279,394,62)
GO:0040011	locomotion	3.39e-05	0.021	2.01 (13717,659,394,38)
GO:0043408	regulation of MAPK cascade	3.73e-05	0.0221	2.19 (13717,493,394,31)
GO:0060548	negative regulation of cell death	4.01e-05	0.0228	1.97 (13717,689,394,39)
GO:0048856	anatomical structure development	4.03e-05	0.0219	1.46 (13717,2337,394,98)
GO:0009966	regulation of signal transduction	4.12e-05	0.0216	1.49 (13717,2100,394,90)
GO:0007167	enzyme linked receptor protein signaling pathway	4.24e-05	0.0214	2.14 (13717,520,394,32)
GO:0051093	negative regulation of developmental process	5.18e-05	0.0252	2.04 (13717,598,394,35)
GO:0043066	negative regulation of apoptotic process	5.26e-05	0.0247	2.01 (13717,623,394,36)
GO:0048731	system development	5.86e-05	0.0266	2.14 (13717,505,394,31)
GO:0007178	transmembrane receptor protein serine/threonine kinase signaling pathway	6.73e-05	0.0296	3.59 (13717,126,394,13)
GO:1902531	regulation of intracellular signal transduction	6.96e-05	0.0296	1.63 (13717,1321,394,62)
GO:0043069	negative regulation of programmed cell death	7.29e-05	0.0301	1.98 (13717,633,394,36)
GO:0016477	cell migration	8.38e-05	0.0336	2.07 (13717,539,394,32)
GO:1903034	regulation of response to wounding	8.56e-05	0.0333	4.03 (13717,95,394,11)
GO:0007399	nervous system development	8.88e-05	0.0336	2.79 (13717,225,394,18)
GO:0002501	peptide antigen assembly with MHC protein complex	9.21e-05	0.0339	26.11 (13717,4,394,3)
GO:0003104	positive regulation of glomerular filtration	9.21e-05	0.033	26.11 (13717,4,394,3)
GO:0061041	regulation of wound healing	9.35e-05	0.0327	4.35 (13717,80,394,10)
GO:0042981	regulation of apoptotic process	9.55e-05	0.0325	1.70 (13717,1087,394,53)
GO:0048870	cell motility	9.62e-05	0.032	2.00 (13717,592,394,34)
GO:0023056	positive regulation of signaling	9.76e-05	0.0317	1.67 (13717,1170,394,56)
GO:0048585	negative regulation of response to stimulus	0.000101	0.0319	1.72 (13717,1035,394,51)
GO:0010941	regulation of cell death	0.000109	0.0338	1.66 (13717,1175,394,56)
GO:0007166	cell surface receptor signaling pathway	0.000112	0.0338	1.56 (13717,1513,394,68)
GO:0043067	regulation of programmed cell death	0.000124	0.0366	1.68 (13717,1098,394,53)
GO:0009653	anatomical structure morphogenesis	0.000144	0.0418	1.74 (13717,942,394,47)
GO:0048584	positive regulation of response to stimulus	0.000149	0.0423	1.57 (13717,1442,394,65)
GO:0002696	positive regulation of leukocyte activation	0.000153	0.0424	2.87 (13717,194,394,16)
GO:0010647	positive regulation of cell communication	0.000155	0.0422	1.65 (13717,1163,394,55)
GO:0044707	single-multicellular organism process	0.000159	0.0426	1.51 (13717,1734,394,75)
GO:0044699	single-organism process	0.000162	0.0425	1.16 (13717,7835,394,260)
GO:0046854	phosphatidylinositol phosphorylation	0.000168	0.0431	4.48 (13717,70,394,9)
GO:0045595	regulation of cell differentiation	0.000176	0.0443	1.65 (13717,1141,394,54)
GO:2000107	negative regulation of leukocyte apoptotic process	0.000179	0.0443	6.96 (13717,30,394,6)
GO:0010977	negative regulation of neuron projection development	0.000194	0.0473	3.68 (13717,104,394,11)

## Sheet: Upregulated Functions
GO term	Description	P-value	FDR q-value	Enrichment (N, B, n, b)
GO:0008201	heparin binding	5.49e-06	0.0226	4.53 (13717,100,394,13)
GO:0023026	MHC class II protein complex binding	3.08e-05	0.0422	12.43 (13717,14,394,5)

## Sheet: Upregulated Cellular Components
GO term	Description	P-value	FDR q-value	Enrichment (N, B, n, b)
GO:0042611	MHC protein complex	9.7e-08	0.000164	12.66 (13717,22,394,8)
GO:0044437	vacuolar part	3.54e-06	0.00299	2.67 (13717,352,394,27)
GO:0044433	cytoplasmic vesicle part	8.3e-06	0.00466	2.02 (13717,740,394,43)
GO:0098805	whole membrane	1.37e-05	0.00576	1.91 (13717,856,394,47)
GO:0042613	MHC class II protein complex	2.03e-05	0.00684	13.39 (13717,13,394,5)
GO:0030426	growth cone	2.33e-05	0.00655	3.97 (13717,114,394,13)
GO:0030427	site of polarized growth	3.08e-05	0.00742	3.87 (13717,117,394,13)
GO:0044463	cell projection part	6.44e-05	0.0136	1.89 (13717,755,394,41)
GO:0005615	extracellular space	6.52e-05	0.0122	1.87 (13717,781,394,42)
GO:0042995	cell projection	6.96e-05	0.0117	1.74 (13717,1020,394,51)
GO:0009986	cell surface	0.000157	0.0241	2.28 (13717,367,394,24)
GO:0031225	anchored component of membrane	0.00019	0.0267	4.00 (13717,87,394,10)
GO:0005576	extracellular region	0.000192	0.0249	1.80 (13717,794,394,41)
GO:0030658	transport vesicle membrane	0.000294	0.0354	3.51 (13717,109,394,11)
GO:0031982	vesicle	0.000321	0.0362	1.35 (13717,2808,394,109)
GO:0098588	bounding membrane of organelle	0.000379	0.04	1.55 (13717,1347,394,60)
GO:0060205	cytoplasmic vesicle lumen	0.00042	0.0417	4.42 (13717,63,394,8)
GO:0044421	extracellular region part	0.000447	0.0419	1.34 (13717,2832,394,109)
GO:0031983	vesicle lumen	0.000468	0.0415	4.35 (13717,64,394,8)
GO:0034774	secretory granule lumen	0.000526	0.0444	4.87 (13717,50,394,7)
GO:0044449	contractile fiber part	0.000586	0.0471	3.05 (13717,137,394,12)
GO:0005886	plasma membrane	0.000632	0.0485	1.35 (13717,2639,394,102)
GO:0098852	lytic vacuole membrane	0.000636	0.0466	2.45 (13717,242,394,17)
GO:0005765	lysosomal membrane	0.000636	0.0447	2.45 (13717,242,394,17)
GO:0005774	vacuolar membrane	0.000661	0.0446	2.36 (13717,265,394,18)
GO:0097458	neuron part	0.000733	0.0475	1.62 (13717,1013,394,47)
GO:0071556	integral component of lumenal side of endoplasmic reticulum membrane	0.000762	0.0476	6.70 (13717,26,394,5)

## Sheet: Downregulated Bio Processes
GO term	Description	P-value	FDR q-value	Enrichment (N, B, n, b)
GO:1903047	mitotic cell cycle process	2.09e-61	2.86e-57	5.38 (13717,693,482,131)
GO:0022402	cell cycle process	4.06e-60	2.77e-56	4.43 (13717,977,482,152)
GO:0051301	cell division	6.48e-42	2.94e-38	6.60 (13717,332,482,77)
GO:0051276	chromosome organization	2.24e-38	7.62e-35	6.02 (13717,359,482,76)
GO:0044770	cell cycle phase transition	9.82e-35	2.68e-31	7.30 (13717,230,482,59)
GO:0044772	mitotic cell cycle phase transition	2.81e-34	6.37e-31	7.34 (13717,225,482,58)
GO:0007067	mitotic nuclear division	1.11e-32	2.16e-29	7.21 (13717,221,482,56)
GO:0000280	nuclear division	1.7e-32	2.89e-29	6.43 (13717,270,482,61)
GO:0006996	organelle organization	3.53e-32	5.35e-29	2.54 (13717,1839,482,164)
GO:0048285	organelle fission	2.73e-31	3.72e-28	6.02 (13717,293,482,62)
GO:0016043	cellular component organization	8.48e-28	1.05e-24	1.80 (13717,3977,482,252)
GO:0071840	cellular component organization or biogenesis	1.41e-27	1.6e-24	1.79 (13717,4014,482,253)
GO:0006259	DNA metabolic process	5.17e-27	5.42e-24	3.63 (13717,689,482,88)
GO:0006260	DNA replication	5.19e-24	5.06e-21	7.39 (13717,154,482,40)
GO:0051726	regulation of cell cycle	1.61e-22	1.46e-19	3.17 (13717,781,482,87)
GO:0044843	cell cycle G1/S phase transition	2.76e-22	2.35e-19	9.39 (13717,94,482,31)
GO:0000082	G1/S transition of mitotic cell cycle	2.76e-22	2.22e-19	9.39 (13717,94,482,31)
GO:0010564	regulation of cell cycle process	3.32e-22	2.51e-19	4.11 (13717,436,482,63)
GO:0007062	sister chromatid cohesion	9.09e-22	6.52e-19	8.67 (13717,105,482,32)
GO:0006270	DNA replication initiation	1.46e-18	9.95e-16	16.01 (13717,32,482,18)
GO:0007346	regulation of mitotic cell cycle	6.56e-18	4.25e-15	4.00 (13717,370,482,52)
GO:0007059	chromosome segregation	1.01e-16	6.23e-14	8.27 (13717,86,482,25)
GO:0006310	DNA recombination	8.24e-16	4.88e-13	5.32 (13717,182,482,34)
GO:0007088	regulation of mitotic nuclear division	1.73e-15	9.82e-13	6.74 (13717,114,482,27)
GO:0090068	positive regulation of cell cycle process	6.07e-15	3.31e-12	4.99 (13717,194,482,34)
GO:0007017	microtubule-based process	7.92e-15	4.15e-12	3.44 (13717,422,482,51)
GO:0051783	regulation of nuclear division	8.65e-15	4.36e-12	6.08 (13717,131,482,28)
GO:0006974	cellular response to DNA damage stimulus	4.49e-14	2.19e-11	2.81 (13717,649,482,64)
GO:0045787	positive regulation of cell cycle	1.36e-13	6.39e-11	4.07 (13717,266,482,38)
GO:0006281	DNA repair	1.03e-12	4.67e-10	3.18 (13717,430,482,48)
GO:0051983	regulation of chromosome segregation	1.28e-12	5.64e-10	7.39 (13717,77,482,20)
GO:0006312	mitotic recombination	1.43e-12	6.11e-10	10.95 (13717,39,482,15)
GO:0000086	G2/M transition of mitotic cell cycle	1.44e-12	5.93e-10	5.65 (13717,126,482,25)
GO:0007051	spindle organization	1.5e-12	6.01e-10	7.84 (13717,69,482,19)
GO:0098813	nuclear chromosome segregation	1.61e-12	6.27e-10	12.07 (13717,33,482,14)
GO:0044839	cell cycle G2/M phase transition	2.08e-12	7.88e-10	5.56 (13717,128,482,25)
GO:0000226	microtubule cytoskeleton organization	2.44e-12	8.97e-10	4.08 (13717,237,482,34)
GO:0071897	DNA biosynthetic process	2.97e-12	1.06e-09	6.01 (13717,109,482,23)
GO:0000075	cell cycle checkpoint	3e-12	1.05e-09	5.47 (13717,130,482,25)
GO:0006695	cholesterol biosynthetic process	4.28e-12	1.46e-09	11.38 (13717,35,482,14)
GO:0044699	single-organism process	4.67e-12	1.55e-09	1.26 (13717,7835,482,347)
GO:1902653	secondary alcohol biosynthetic process	6.78e-12	2.2e-09	11.07 (13717,36,482,14)
GO:0000722	telomere maintenance via recombination	7.36e-12	2.33e-09	12.33 (13717,30,482,13)
GO:1901987	regulation of cell cycle phase transition	7.4e-12	2.29e-09	4.03 (13717,233,482,33)
GO:0033554	cellular response to stress	1.34e-11	4.07e-09	2.09 (13717,1197,482,88)
GO:1903046	meiotic cell cycle process	2.04e-11	6.05e-09	5.25 (13717,130,482,24)
GO:1901990	regulation of mitotic cell cycle phase transition	2.3e-11	6.67e-09	4.08 (13717,216,482,31)
GO:0044763	single-organism cellular process	3.2e-11	9.09e-09	1.31 (13717,6583,482,302)
GO:0016126	sterol biosynthetic process	5.35e-11	1.49e-08	9.72 (13717,41,482,14)
GO:0006271	DNA strand elongation involved in DNA replication	8.89e-11	2.42e-08	15.81 (13717,18,482,10)
GO:0051052	regulation of DNA metabolic process	8.95e-11	2.39e-08	3.36 (13717,313,482,37)
GO:0010948	negative regulation of cell cycle process	1.16e-10	3.04e-08	4.19 (13717,190,482,28)
GO:0051716	cellular response to stimulus	1.29e-10	3.32e-08	1.77 (13717,1895,482,118)
GO:0000731	DNA synthesis involved in DNA repair	1.58e-10	3.99e-08	7.01 (13717,69,482,17)
GO:0000819	sister chromatid segregation	2.57e-10	6.37e-08	12.52 (13717,25,482,11)
GO:0031055	chromatin remodeling at centromere	2.57e-10	6.26e-08	9.74 (13717,38,482,13)
GO:0009987	cellular process	3.04e-10	7.28e-08	1.15 (13717,10204,482,414)
GO:0008203	cholesterol metabolic process	4.26e-10	1e-07	5.81 (13717,93,482,19)
GO:0006333	chromatin assembly or disassembly	5.17e-10	1.2e-07	6.54 (13717,74,482,17)
GO:0007010	cytoskeleton organization	5.68e-10	1.29e-07	2.53 (13717,584,482,52)
GO:0034080	CENP-A containing nucleosome assembly	8.39e-10	1.87e-07	10.04 (13717,34,482,12)
GO:1902652	secondary alcohol metabolic process	9.09e-10	2e-07	5.57 (13717,97,482,19)
GO:0022616	DNA strand elongation	1.16e-09	2.5e-07	12.94 (13717,22,482,10)
GO:0000070	mitotic sister chromatid segregation	1.16e-09	2.47e-07	12.94 (13717,22,482,10)
GO:0045786	negative regulation of cell cycle	1.68e-09	3.52e-07	2.93 (13717,379,482,39)
GO:0071103	DNA conformation change	1.82e-09	3.75e-07	5.08 (13717,112,482,20)
GO:0022414	reproductive process	1.94e-09	3.95e-07	2.13 (13717,908,482,68)
GO:0000083	regulation of transcription involved in G1/S transition of mitotic cell cycle	1.98e-09	3.98e-07	12.37 (13717,23,482,10)
GO:0051383	kinetochore organization	2.42e-09	4.78e-07	17.51 (13717,13,482,8)
GO:0051225	spindle assembly	2.48e-09	4.83e-07	7.52 (13717,53,482,14)
GO:0006334	nucleosome assembly	2.63e-09	5.05e-07	5.25 (13717,103,482,19)
GO:0006336	DNA replication-independent nucleosome assembly	2.77e-09	5.24e-07	8.22 (13717,45,482,13)
GO:0016125	sterol metabolic process	3.68e-09	6.87e-07	5.15 (13717,105,482,19)
GO:0034724	DNA replication-independent nucleosome organization	3.74e-09	6.88e-07	8.04 (13717,46,482,13)
GO:0043486	histone exchange	3.74e-09	6.79e-07	8.04 (13717,46,482,13)
GO:0045930	negative regulation of mitotic cell cycle	3.87e-09	6.94e-07	3.83 (13717,193,482,26)
GO:1901988	negative regulation of cell cycle phase transition	8.26e-09	1.46e-06	4.46 (13717,134,482,21)
GO:0000281	mitotic cytokinesis	8.38e-09	1.46e-06	10.95 (13717,26,482,10)
GO:0051310	metaphase plate congression	9.66e-09	1.67e-06	8.33 (13717,41,482,12)
GO:0065004	protein-DNA complex assembly	1.27e-08	2.17e-06	4.02 (13717,163,482,23)
GO:1901991	negative regulation of mitotic cell cycle phase transition	1.5e-08	2.52e-06	4.52 (13717,126,482,20)
GO:0051382	kinetochore assembly	1.85e-08	3.08e-06	18.11 (13717,11,482,7)
GO:0034728	nucleosome organization	1.98e-08	3.25e-06	4.45 (13717,128,482,20)
GO:0033045	regulation of sister chromatid segregation	2.24e-08	3.64e-06	6.43 (13717,62,482,14)
GO:0010965	regulation of mitotic sister chromatid separation	2.34e-08	3.75e-06	7.76 (13717,44,482,12)
GO:0044283	small molecule biosynthetic process	2.99e-08	4.74e-06	3.00 (13717,304,482,32)
GO:0051303	establishment of chromosome localization	3.15e-08	4.93e-06	6.85 (13717,54,482,13)
GO:0000724	double-strand break repair via homologous recombination	3.35e-08	5.19e-06	5.77 (13717,74,482,15)
GO:0046165	alcohol biosynthetic process	3.46e-08	5.3e-06	6.23 (13717,64,482,14)
GO:0030261	chromosome condensation	3.99e-08	6.05e-06	11.14 (13717,23,482,9)
GO:0000725	recombinational repair	4.06e-08	6.07e-06	5.69 (13717,75,482,15)
GO:0071824	protein-DNA complex subunit organization	4.47e-08	6.61e-06	3.63 (13717,188,482,24)
GO:0006694	steroid biosynthetic process	5.92e-08	8.68e-06	5.17 (13717,88,482,16)
GO:0048513	animal organ development	7.13e-08	1.03e-05	2.01 (13717,891,482,63)
GO:0051054	positive regulation of DNA metabolic process	7.47e-08	1.07e-05	3.79 (13717,165,482,22)
GO:0050000	chromosome localization	7.88e-08	1.12e-05	6.38 (13717,58,482,13)
GO:0006302	double-strand break repair	7.96e-08	1.12e-05	3.93 (13717,152,482,21)
GO:0061640	cytoskeleton-dependent cytokinesis	8.41e-08	1.17e-05	8.89 (13717,32,482,10)
GO:0044702	single organism reproductive process	1.12e-07	1.55e-05	2.13 (13717,722,482,54)
GO:0070925	organelle assembly	1.27e-07	1.73e-05	3.08 (13717,259,482,28)
GO:0033047	regulation of mitotic sister chromatid segregation	1.41e-07	1.9e-05	6.70 (13717,51,482,12)
GO:0045931	positive regulation of mitotic cell cycle	1.8e-07	2.4e-05	4.79 (13717,95,482,16)
GO:0030071	regulation of mitotic metaphase/anaphase transition	1.87e-07	2.47e-05	7.28 (13717,43,482,11)
GO:1902099	regulation of metaphase/anaphase transition of cell cycle	2.41e-07	3.16e-05	7.11 (13717,44,482,11)
GO:0043933	macromolecular complex subunit organization	2.71e-07	3.52e-05	1.64 (13717,1737,482,100)
GO:0006323	DNA packaging	2.89e-07	3.71e-05	9.15 (13717,28,482,9)
GO:0051128	regulation of cellular component organization	3.33e-07	4.24e-05	1.61 (13717,1837,482,104)
GO:0033043	regulation of organelle organization	3.36e-07	4.24e-05	1.98 (13717,848,482,59)
GO:0071156	regulation of cell cycle arrest	3.71e-07	4.64e-05	4.85 (13717,88,482,15)
GO:0009314	response to radiation	3.73e-07	4.62e-05	2.69 (13717,339,482,32)
GO:0043044	ATP-dependent chromatin remodeling	3.95e-07	4.85e-05	5.61 (13717,66,482,13)
GO:1901796	regulation of signal transduction by p53 class mediator	4.06e-07	4.94e-05	3.72 (13717,153,482,20)
GO:0000723	telomere maintenance	4.72e-07	5.69e-05	5.11 (13717,78,482,14)
GO:0008202	steroid metabolic process	4.93e-07	5.9e-05	3.54 (13717,169,482,21)
GO:0007093	mitotic cell cycle checkpoint	5.55e-07	6.58e-05	5.04 (13717,79,482,14)
GO:0007052	mitotic spindle organization	5.61e-07	6.59e-05	8.54 (13717,30,482,9)
GO:0006275	regulation of DNA replication	5.82e-07	6.78e-05	4.69 (13717,91,482,15)
GO:0007049	cell cycle	6.96e-07	8.04e-05	3.05 (13717,233,482,25)
GO:0006325	chromatin organization	8.58e-07	9.82e-05	2.19 (13717,572,482,44)
GO:0019985	translesion synthesis	8.58e-07	9.75e-05	7.11 (13717,40,482,10)
GO:0008283	cell proliferation	1.15e-06	0.000129	2.27 (13717,502,482,40)
GO:0007080	mitotic metaphase plate congression	1.38e-06	0.000154	7.76 (13717,33,482,9)
GO:0031570	DNA integrity checkpoint	1.4e-06	0.000155	4.69 (13717,85,482,14)
GO:0022607	cellular component assembly	1.42e-06	0.000157	1.62 (13717,1637,482,93)
GO:0042276	error-prone translesion synthesis	1.44e-06	0.000157	11.07 (13717,18,482,7)
GO:0000727	double-strand break repair via break-induced replication	1.51e-06	0.000163	28.46 (13717,4,482,4)
GO:0006066	alcohol metabolic process	1.6e-06	0.000172	3.09 (13717,212,482,23)
GO:0006301	postreplication repair	1.8e-06	0.000192	5.91 (13717,53,482,11)
GO:0032200	telomere organization	1.87e-06	0.000197	4.58 (13717,87,482,14)
GO:0032467	positive regulation of cytokinesis	2.7e-06	0.000283	8.43 (13717,27,482,8)
GO:0006950	response to stress	3.03e-06	0.000315	1.51 (13717,2092,482,111)
GO:0042769	DNA damage response, detection of DNA damage	3.06e-06	0.000316	7.11 (13717,36,482,9)
GO:0000910	cytokinesis	3.19e-06	0.000327	5.10 (13717,67,482,12)
GO:0051297	centrosome organization	3.19e-06	0.000325	5.10 (13717,67,482,12)
GO:0036297	interstrand cross-link repair	3.42e-06	0.000345	6.19 (13717,46,482,10)
GO:0014070	response to organic cyclic compound	3.66e-06	0.000366	2.16 (13717,526,482,40)
GO:1902850	microtubule cytoskeleton organization involved in mitosis	3.67e-06	0.000365	8.13 (13717,28,482,8)
GO:0033044	regulation of chromosome organization	3.69e-06	0.000365	3.67 (13717,132,482,17)
GO:0031577	spindle checkpoint	4.8e-06	0.00047	9.49 (13717,21,482,7)
GO:1902589	single-organism organelle organization	4.81e-06	0.000469	1.89 (13717,815,482,54)
GO:0090329	regulation of DNA-dependent DNA replication	4.98e-06	0.000481	6.74 (13717,38,482,9)
GO:0046605	regulation of centrosome cycle	4.98e-06	0.000478	6.74 (13717,38,482,9)
GO:1901617	organic hydroxy compound biosynthetic process	6.18e-06	0.000589	4.15 (13717,96,482,14)
GO:0006297	nucleotide-excision repair, DNA gap filling	6.82e-06	0.000646	9.05 (13717,22,482,7)
GO:0065003	macromolecular complex assembly	6.9e-06	0.000648	1.71 (13717,1150,482,69)
GO:0046602	regulation of mitotic centrosome separation	7.32e-06	0.000683	22.77 (13717,5,482,4)
GO:0031099	regeneration	7.9e-06	0.000733	4.07 (13717,98,482,14)
GO:0016572	histone phosphorylation	9.52e-06	0.000876	8.66 (13717,23,482,7)
GO:0031023	microtubule organizing center organization	1.08e-05	0.000986	4.55 (13717,75,482,12)
GO:0007094	mitotic spindle assembly checkpoint	1.08e-05	0.000983	10.67 (13717,16,482,6)
GO:0032465	regulation of cytokinesis	1.1e-05	0.00099	5.47 (13717,52,482,10)
GO:0048608	reproductive structure development	1.11e-05	0.000999	3.01 (13717,189,482,20)
GO:0006268	DNA unwinding involved in DNA replication	1.14e-05	0.00102	14.23 (13717,10,482,5)
GO:0035404	histone-serine phosphorylation	1.14e-05	0.00101	14.23 (13717,10,482,5)
GO:0050896	response to stimulus	1.21e-05	0.00107	1.34 (13717,3388,482,160)
GO:0008150	biological_process	1.25e-05	0.0011	1.05 (13717,12532,482,464)
GO:0070507	regulation of microtubule cytoskeleton organization	1.27e-05	0.0011	3.91 (13717,102,482,14)
GO:0034622	cellular macromolecular complex assembly	1.51e-05	0.0013	1.96 (13717,639,482,44)
GO:0051781	positive regulation of cell division	1.56e-05	0.00134	5.27 (13717,54,482,10)
GO:0071173	spindle assembly checkpoint	1.62e-05	0.00138	10.04 (13717,17,482,6)
GO:0000732	strand displacement	1.76e-05	0.00149	7.97 (13717,25,482,7)
GO:0032886	regulation of microtubule-based process	1.78e-05	0.0015	3.59 (13717,119,482,15)
GO:0051988	regulation of attachment of spindle microtubules to kinetochore	2.03e-05	0.0017	12.94 (13717,11,482,5)
GO:0045132	meiotic chromosome segregation	2.03e-05	0.00169	12.94 (13717,11,482,5)
GO:0009263	deoxyribonucleotide biosynthetic process	2.03e-05	0.00168	12.94 (13717,11,482,5)
GO:0051302	regulation of cell division	2.11e-05	0.00173	3.98 (13717,93,482,13)
GO:0032392	DNA geometric change	2.12e-05	0.00173	4.27 (13717,80,482,12)
GO:1900264	positive regulation of DNA-directed DNA polymerase activity	2.14e-05	0.00173	18.97 (13717,6,482,4)
GO:1900262	regulation of DNA-directed DNA polymerase activity	2.14e-05	0.00172	18.97 (13717,6,482,4)
GO:2000816	negative regulation of mitotic sister chromatid separation	2.36e-05	0.00189	9.49 (13717,18,482,6)
GO:0071174	mitotic spindle checkpoint	2.36e-05	0.00188	9.49 (13717,18,482,6)
GO:0045841	negative regulation of mitotic metaphase/anaphase transition	2.36e-05	0.00187	9.49 (13717,18,482,6)
GO:2001020	regulation of response to DNA damage stimulus	2.72e-05	0.00214	3.30 (13717,138,482,16)
GO:0044767	single-organism developmental process	2.78e-05	0.00218	1.35 (13717,3101,482,147)
GO:0048522	positive regulation of cellular process	2.85e-05	0.00222	1.31 (13717,3621,482,167)
GO:0006338	chromatin remodeling	2.98e-05	0.00231	3.28 (13717,139,482,16)
GO:0090307	mitotic spindle assembly	3.05e-05	0.00235	7.38 (13717,27,482,7)
GO:1902100	negative regulation of metaphase/anaphase transition of cell cycle	3.35e-05	0.00257	8.99 (13717,19,482,6)
GO:0070987	error-free translesion synthesis	3.35e-05	0.00255	8.99 (13717,19,482,6)
GO:0071732	cellular response to nitric oxide	3.39e-05	0.00256	11.86 (13717,12,482,5)
GO:0071158	positive regulation of cell cycle arrest	3.42e-05	0.00258	4.41 (13717,71,482,11)
GO:0048856	anatomical structure development	3.94e-05	0.00295	1.41 (13717,2337,482,116)
GO:0072395	signal transduction involved in cell cycle checkpoint	4.06e-05	0.00303	4.74 (13717,60,482,10)
GO:0010212	response to ionizing radiation	4.26e-05	0.00316	3.33 (13717,128,482,15)
GO:0009177	pyrimidine deoxyribonucleoside monophosphate biosynthetic process	4.31e-05	0.00318	28.46 (13717,3,482,3)
GO:2000134	negative regulation of G1/S transition of mitotic cell cycle	4.45e-05	0.00326	3.97 (13717,86,482,12)
GO:0006282	regulation of DNA repair	4.46e-05	0.00325	4.29 (13717,73,482,11)
GO:0008610	lipid biosynthetic process	4.51e-05	0.00327	2.17 (13717,407,482,31)
GO:0033048	negative regulation of mitotic sister chromatid segregation	4.65e-05	0.00335	8.54 (13717,20,482,6)
GO:0030903	notochord development	4.84e-05	0.00347	16.26 (13717,7,482,4)
GO:0051256	mitotic spindle midzone assembly	4.84e-05	0.00346	16.26 (13717,7,482,4)
GO:0009157	deoxyribonucleoside monophosphate biosynthetic process	4.84e-05	0.00344	16.26 (13717,7,482,4)
GO:0009411	response to UV	5e-05	0.00353	3.46 (13717,115,482,14)
GO:0045839	negative regulation of mitotic nuclear division	5.04e-05	0.00354	6.87 (13717,29,482,7)
GO:0009262	deoxyribonucleotide metabolic process	5.04e-05	0.00353	6.87 (13717,29,482,7)
GO:0030330	DNA damage response, signal transduction by p53 class mediator	5.08e-05	0.00353	4.23 (13717,74,482,11)
GO:1902806	regulation of cell cycle G1/S phase transition	5.11e-05	0.00354	3.28 (13717,130,482,15)
GO:0051784	negative regulation of nuclear division	5.16e-05	0.00355	5.84 (13717,39,482,8)
GO:0071731	response to nitric oxide	5.34e-05	0.00366	10.95 (13717,13,482,5)
GO:0007076	mitotic chromosome condensation	5.34e-05	0.00364	10.95 (13717,13,482,5)
GO:1902807	negative regulation of cell cycle G1/S phase transition	5.6e-05	0.0038	3.88 (13717,88,482,12)
GO:1901615	organic hydroxy compound metabolic process	5.6e-05	0.00378	2.43 (13717,281,482,24)
GO:1902749	regulation of cell cycle G2/M phase transition	6.19e-05	0.00416	5.02 (13717,51,482,9)
GO:0051656	establishment of organelle localization	6.25e-05	0.00418	2.60 (13717,230,482,21)
GO:0008299	isoprenoid biosynthetic process	6.31e-05	0.0042	8.13 (13717,21,482,6)
GO:0000077	DNA damage checkpoint	6.54e-05	0.00432	4.12 (13717,76,482,11)
GO:0003006	developmental process involved in reproduction	6.9e-05	0.00454	2.15 (13717,397,482,30)
GO:0009628	response to abiotic stimulus	7.56e-05	0.00495	1.78 (13717,769,482,48)
GO:0045840	positive regulation of mitotic nuclear division	8e-05	0.00521	6.43 (13717,31,482,7)
GO:0031572	G2 DNA damage checkpoint	8e-05	0.00519	6.43 (13717,31,482,7)
GO:0051129	negative regulation of cellular component organization	8e-05	0.00517	2.02 (13717,479,482,34)
GO:1902170	cellular response to reactive nitrogen species	8.07e-05	0.00519	10.16 (13717,14,482,5)
GO:0051640	organelle localization	8.26e-05	0.00528	2.37 (13717,288,482,24)
GO:0033046	negative regulation of sister chromatid segregation	8.42e-05	0.00536	7.76 (13717,22,482,6)
GO:2000045	regulation of G1/S transition of mitotic cell cycle	8.77e-05	0.00556	3.29 (13717,121,482,14)
GO:0032355	response to estradiol	9.7e-05	0.00612	3.67 (13717,93,482,12)
GO:1901360	organic cyclic compound metabolic process	0.00011	0.00688	1.27 (13717,3973,482,177)
GO:0051985	negative regulation of chromosome segregation	0.000111	0.00691	7.42 (13717,23,482,6)
GO:0006977	DNA damage response, signal transduction by p53 class mediator resulting in cell cycle arrest	0.000132	0.00821	4.57 (13717,56,482,9)
GO:0031100	animal organ regeneration	0.000132	0.00817	4.57 (13717,56,482,9)
GO:0032502	developmental process	0.000136	0.0084	1.29 (13717,3433,482,156)
GO:0097421	liver regeneration	0.000143	0.00879	7.11 (13717,24,482,6)
GO:1902400	intracellular signal transduction involved in G1 DNA damage checkpoint	0.000152	0.00928	4.49 (13717,57,482,9)
GO:1902403	signal transduction involved in mitotic DNA integrity checkpoint	0.000152	0.00924	4.49 (13717,57,482,9)
GO:1902402	signal transduction involved in mitotic DNA damage checkpoint	0.000152	0.0092	4.49 (13717,57,482,9)
GO:0072431	signal transduction involved in mitotic G1 DNA damage checkpoint	0.000152	0.00916	4.49 (13717,57,482,9)
GO:0072413	signal transduction involved in mitotic cell cycle checkpoint	0.000152	0.00912	4.49 (13717,57,482,9)
GO:0048545	response to steroid hormone	0.000163	0.00972	2.85 (13717,160,482,16)
GO:0051255	spindle midzone assembly	0.000165	0.00981	12.65 (13717,9,482,4)
GO:0008608	attachment of spindle microtubules to kinetochore	0.000166	0.00985	8.89 (13717,16,482,5)
GO:0043987	histone H3-S10 phosphorylation	0.000168	0.00991	21.34 (13717,4,482,3)
GO:0033489	cholesterol biosynthetic process via desmosterol	0.000168	0.00987	21.34 (13717,4,482,3)
GO:0033490	cholesterol biosynthetic process via lathosterol	0.000168	0.00983	21.34 (13717,4,482,3)
GO:0009176	pyrimidine deoxyribonucleoside monophosphate metabolic process	0.000168	0.00978	21.34 (13717,4,482,3)
GO:0042770	signal transduction in response to DNA damage	0.000183	0.0106	3.68 (13717,85,482,11)
GO:0072331	signal transduction by p53 class mediator	0.000197	0.0114	3.22 (13717,115,482,13)
GO:0072422	signal transduction involved in DNA damage checkpoint	0.000199	0.0115	4.34 (13717,59,482,9)
GO:0072401	signal transduction involved in DNA integrity checkpoint	0.000199	0.0114	4.34 (13717,59,482,9)
GO:0006296	nucleotide-excision repair, DNA incision, 5'-to lesion	0.000218	0.0124	5.53 (13717,36,482,7)
GO:0031145	anaphase-promoting complex-dependent catabolic process	0.000223	0.0127	3.90 (13717,73,482,10)
GO:0045005	DNA-dependent DNA replication maintenance of fidelity	0.000231	0.013	6.57 (13717,26,482,6)
GO:0051338	regulation of transferase activity	0.000231	0.013	1.72 (13717,762,482,46)
GO:0006890	retrograde vesicle-mediated transport, Golgi to ER	0.00025	0.014	3.85 (13717,74,482,10)
GO:0051785	positive regulation of nuclear division	0.000261	0.0146	5.38 (13717,37,482,7)
GO:0009162	deoxyribonucleoside monophosphate metabolic process	0.000267	0.0149	11.38 (13717,10,482,4)
GO:0032508	DNA duplex unwinding	0.000279	0.0155	3.79 (13717,75,482,10)
GO:0000079	regulation of cyclin-dependent protein serine/threonine kinase activity	0.000279	0.0154	3.79 (13717,75,482,10)
GO:0048518	positive regulation of biological process	0.000289	0.0159	1.25 (13717,3962,482,174)
GO:1904029	regulation of cyclin-dependent protein kinase activity	0.000312	0.0171	3.74 (13717,76,482,10)
GO:0071407	cellular response to organic cyclic compound	0.000318	0.0173	2.37 (13717,240,482,20)
GO:0021987	cerebral cortex development	0.000321	0.0174	4.55 (13717,50,482,8)
GO:0051347	positive regulation of transferase activity	0.000327	0.0177	1.88 (13717,516,482,34)
GO:0070192	chromosome organization involved in meiotic cell cycle	0.000367	0.0198	5.11 (13717,39,482,7)
GO:0033683	nucleotide-excision repair, DNA incision	0.000367	0.0197	5.11 (13717,39,482,7)
GO:1901989	positive regulation of cell cycle phase transition	0.000369	0.0197	4.46 (13717,51,482,8)
GO:0071478	cellular response to radiation	0.000384	0.0204	3.01 (13717,123,482,13)
GO:0045143	homologous chromosome segregation	0.000409	0.0217	17.08 (13717,5,482,3)
GO:0090306	spindle assembly involved in meiosis	0.000409	0.0216	17.08 (13717,5,482,3)
GO:0009221	pyrimidine deoxyribonucleotide biosynthetic process	0.000409	0.0215	17.08 (13717,5,482,3)
GO:0033993	response to lipid	0.000416	0.0218	1.87 (13717,502,482,33)
GO:0060249	anatomical structure homeostasis	0.000467	0.0244	2.51 (13717,193,482,17)
GO:1901700	response to oxygen-containing compound	0.000468	0.0244	1.61 (13717,922,482,52)
GO:0008284	positive regulation of cell proliferation	0.000483	0.025	1.78 (13717,591,482,37)
GO:0007077	mitotic nuclear envelope disassembly	0.000505	0.026	4.86 (13717,41,482,7)
GO:0010033	response to organic substance	0.000554	0.0285	1.48 (13717,1326,482,69)
GO:0002504	antigen processing and presentation of peptide or polysaccharide antigen via MHC class II	0.000579	0.0297	3.47 (13717,82,482,10)
GO:0002495	antigen processing and presentation of peptide antigen via MHC class II	0.000579	0.0296	3.47 (13717,82,482,10)
GO:0019886	antigen processing and presentation of exogenous peptide antigen via MHC class II	0.000579	0.0294	3.47 (13717,82,482,10)
GO:0042221	response to chemical	0.000583	0.0295	1.42 (13717,1667,482,83)
GO:0007096	regulation of exit from mitosis	0.000595	0.03	9.49 (13717,12,482,4)
GO:0051439	regulation of ubiquitin-protein ligase activity involved in mitotic cell cycle	0.000659	0.0332	3.71 (13717,69,482,9)
GO:1901701	cellular response to oxygen-containing compound	0.000743	0.0372	1.81 (13717,519,482,33)
GO:0009611	response to wounding	0.000757	0.0378	2.80 (13717,132,482,13)
GO:0000278	mitotic cell cycle	0.000759	0.0378	5.34 (13717,32,482,6)
GO:0010389	regulation of G2/M transition of mitotic cell cycle	0.000786	0.0389	4.53 (13717,44,482,7)
GO:0010216	maintenance of DNA methylation	0.000797	0.0393	14.23 (13717,6,482,3)
GO:0009204	deoxyribonucleoside triphosphate catabolic process	0.000797	0.0392	14.23 (13717,6,482,3)
GO:0060696	regulation of phospholipid catabolic process	0.000797	0.0391	14.23 (13717,6,482,3)
GO:0044711	single-organism biosynthetic process	0.00081	0.0396	1.61 (13717,830,482,47)
GO:0001556	oocyte maturation	0.000836	0.0407	8.76 (13717,13,482,4)
GO:0010035	response to inorganic substance	0.00088	0.0427	2.02 (13717,338,482,24)
GO:0051641	cellular localization	0.000887	0.0429	1.43 (13717,1470,482,74)
GO:0030397	membrane disassembly	0.000903	0.0435	4.43 (13717,45,482,7)
GO:0051081	nuclear envelope disassembly	0.000903	0.0433	4.43 (13717,45,482,7)
GO:0009416	response to light stimulus	0.000955	0.0457	2.29 (13717,224,482,18)
GO:0034614	cellular response to reactive oxygen species	0.000998	0.0476	3.51 (13717,73,482,9)

## Sheet: Downregulated Functions
GO term	Description	P-value	FDR q-value	Enrichment (N, B, n, b)
GO:0005515	protein binding	4.95e-20	2.04e-16	1.38 (13717,7156,482,348)
GO:0005488	binding	2.4e-10	4.94e-07	1.15 (13717,10298,482,417)
GO:0019901	protein kinase binding	1.61e-08	2.21e-05	2.62 (13717,445,482,41)
GO:0019900	kinase binding	6.3e-08	6.48e-05	2.43 (13717,503,482,43)
GO:0016462	pyrophosphatase activity	2.18e-07	0.000179	2.14 (13717,678,482,51)
GO:0036094	small molecule binding	2.26e-07	0.000155	1.57 (13717,2080,482,115)
GO:0016818	hydrolase activity, acting on acid anhydrides, in phosphorus-containing anhydrides	2.39e-07	0.00014	2.13 (13717,680,482,51)
GO:0016817	hydrolase activity, acting on acid anhydrides	2.5e-07	0.000129	2.13 (13717,681,482,51)
GO:0000166	nucleotide binding	4.86e-07	0.000222	1.58 (13717,1945,482,108)
GO:1901265	nucleoside phosphate binding	4.99e-07	0.000205	1.58 (13717,1946,482,108)
GO:0046983	protein dimerization activity	5.38e-07	0.000201	1.95 (13717,860,482,59)
GO:0042393	histone binding	6.18e-07	0.000212	3.63 (13717,157,482,20)
GO:0003777	microtubule motor activity	6.33e-07	0.0002	5.89 (13717,58,482,12)
GO:0017111	nucleoside-triphosphatase activity	1.33e-06	0.00039	2.09 (13717,640,482,47)
GO:0035173	histone kinase activity	1.44e-06	0.000395	11.07 (13717,18,482,7)
GO:0003682	chromatin binding	2.26e-06	0.000581	2.40 (13717,404,482,34)
GO:0019899	enzyme binding	3.25e-06	0.000787	1.62 (13717,1507,482,86)
GO:0043177	organic acid binding	1.62e-05	0.00371	10.04 (13717,17,482,6)
GO:0043142	single-stranded DNA-dependent ATPase activity	2.03e-05	0.0044	12.94 (13717,11,482,5)
GO:0003688	DNA replication origin binding	2.03e-05	0.00418	12.94 (13717,11,482,5)
GO:1901363	heterocyclic compound binding	2.63e-05	0.00515	1.25 (13717,4763,482,210)
GO:0003684	damaged DNA binding	3e-05	0.0056	4.91 (13717,58,482,10)
GO:0097159	organic cyclic compound binding	3.58e-05	0.00639	1.25 (13717,4811,482,211)
GO:0003678	DNA helicase activity	4.45e-05	0.00762	5.23 (13717,49,482,9)
GO:0097367	carbohydrate derivative binding	4.77e-05	0.00784	1.49 (13717,1760,482,92)
GO:0008574	ATP-dependent microtubule motor activity, plus-end-directed	5.34e-05	0.00845	10.95 (13717,13,482,5)
GO:0008094	DNA-dependent ATPase activity	5.77e-05	0.00878	4.17 (13717,75,482,11)
GO:0015631	tubulin binding	6.89e-05	0.0101	2.51 (13717,249,482,22)
GO:0016887	ATPase activity	7.68e-05	0.0109	2.21 (13717,361,482,28)
GO:0008017	microtubule binding	8e-05	0.011	2.80 (13717,183,482,18)
GO:1990939	ATP-dependent microtubule motor activity	8.07e-05	0.0107	10.16 (13717,14,482,5)
GO:0008144	drug binding	8.33e-05	0.0107	4.01 (13717,78,482,11)
GO:0001882	nucleoside binding	9.01e-05	0.0112	1.51 (13717,1503,482,80)
GO:0033170	protein-DNA loading ATPase activity	9.42e-05	0.0114	14.23 (13717,8,482,4)
GO:0003689	DNA clamp loader activity	9.42e-05	0.0111	14.23 (13717,8,482,4)
GO:0035174	histone serine kinase activity	9.42e-05	0.0108	14.23 (13717,8,482,4)
GO:0003774	motor activity	0.000132	0.0147	3.56 (13717,96,482,12)
GO:0001883	purine nucleoside binding	0.000136	0.0147	1.50 (13717,1498,482,79)
GO:0005524	ATP binding	0.000138	0.0146	1.57 (13717,1217,482,67)
GO:0016725	oxidoreductase activity, acting on CH or CH2 groups	0.000168	0.0173	21.34 (13717,4,482,3)
GO:0042802	identical protein binding	0.000178	0.0178	1.70 (13717,819,482,49)
GO:0035639	purine ribonucleoside triphosphate binding	0.000179	0.0175	1.49 (13717,1487,482,78)
GO:0003887	DNA-directed DNA polymerase activity	0.000183	0.0175	6.83 (13717,25,482,6)
GO:0044877	macromolecular complex binding	0.00021	0.0196	1.61 (13717,1027,482,58)
GO:0032550	purine ribonucleoside binding	0.000212	0.0194	1.48 (13717,1495,482,78)
GO:0032549	ribonucleoside binding	0.000226	0.0202	1.48 (13717,1498,482,78)
GO:0032559	adenyl ribonucleotide binding	0.000243	0.0213	1.54 (13717,1241,482,67)
GO:0030554	adenyl nucleotide binding	0.000312	0.0267	1.52 (13717,1252,482,67)
GO:0032555	purine ribonucleotide binding	0.000328	0.0275	1.46 (13717,1516,482,78)
GO:0032553	ribonucleotide binding	0.000409	0.0336	1.45 (13717,1527,482,78)
GO:0017076	purine nucleotide binding	0.000417	0.0336	1.45 (13717,1528,482,78)
GO:0042803	protein homodimerization activity	0.00051	0.0403	1.81 (13717,550,482,35)
GO:0003674	molecular_function	0.00052	0.0404	1.05 (13717,12267,482,452)
GO:0034061	DNA polymerase activity	0.000635	0.0484	5.51 (13717,31,482,6)

## Sheet: Downregulated Cell Components
GO term	Description	P-value	FDR q-value	Enrichment (N, B, n, b)
GO:0044427	chromosomal part	4.42e-34	7.46e-31	4.01 (13717,703,482,99)
GO:0000776	kinetochore	5.93e-25	5e-22	8.99 (13717,114,482,36)
GO:0044428	nuclear part	9.84e-23	5.53e-20	1.80 (13717,3485,482,220)
GO:0044446	intracellular organelle part	3.92e-22	1.65e-19	1.43 (13717,6844,482,343)
GO:0043228	non-membrane-bounded organelle	9.71e-22	3.28e-19	2.05 (13717,2288,482,165)
GO:0043232	intracellular non-membrane-bounded organelle	9.71e-22	2.73e-19	2.05 (13717,2288,482,165)
GO:0005654	nucleoplasm	1.32e-21	3.18e-19	1.98 (13717,2512,482,175)
GO:0044422	organelle part	2.94e-21	6.19e-19	1.41 (13717,6970,482,345)
GO:0000777	condensed chromosome kinetochore	7e-21	1.31e-18	9.84 (13717,81,482,28)
GO:0098687	chromosomal region	6.38e-16	1.08e-13	5.05 (13717,203,482,36)
GO:0044454	nuclear chromosome part	3.07e-15	4.72e-13	3.47 (13717,427,482,52)
GO:0044430	cytoskeletal part	4.87e-14	6.84e-12	2.24 (13717,1179,482,93)
GO:0000775	chromosome, centromeric region	1.25e-13	1.62e-11	8.86 (13717,61,482,19)
GO:0044424	intracellular part	2.53e-11	3.04e-09	1.14 (13717,10966,482,438)
GO:0000922	spindle pole	2.92e-11	3.29e-09	5.98 (13717,100,482,21)
GO:0005819	spindle	5.51e-11	5.81e-09	5.02 (13717,136,482,24)
GO:0005634	nucleus	5.81e-11	5.76e-09	1.45 (13717,4223,482,215)
GO:0005829	cytosol	7.96e-11	7.46e-09	1.59 (13717,2856,482,160)
GO:0032991	macromolecular complex	2.72e-10	2.42e-08	1.45 (13717,3977,482,203)
GO:0030496	midbody	3.9e-10	3.29e-08	5.24 (13717,114,482,21)
GO:0005815	microtubule organizing center	6.31e-10	5.07e-08	2.62 (13717,533,482,49)
GO:0043234	protein complex	7.2e-10	5.52e-08	1.62 (13717,2457,482,140)
GO:0000940	condensed chromosome outer kinetochore	9.6e-10	7.04e-08	18.97 (13717,12,482,8)
GO:0005813	centrosome	1.32e-09	9.25e-08	2.90 (13717,392,482,40)
GO:0043229	intracellular organelle	1.75e-09	1.18e-07	1.25 (13717,7274,482,319)
GO:0043226	organelle	1.97e-09	1.28e-07	1.20 (13717,8619,482,363)
GO:0005874	microtubule	2.41e-09	1.5e-07	3.11 (13717,320,482,35)
GO:0005694	chromosome	3.24e-09	1.95e-07	4.00 (13717,178,482,25)
GO:0051233	spindle midzone	5.32e-09	3.1e-07	11.38 (13717,25,482,10)
GO:0099081	supramolecular polymer	2.22e-08	1.25e-06	2.59 (13717,450,482,41)
GO:0099080	supramolecular complex	2.22e-08	1.21e-06	2.59 (13717,450,482,41)
GO:0099512	supramolecular fiber	2.22e-08	1.17e-06	2.59 (13717,450,482,41)
GO:0005871	kinesin complex	2.34e-08	1.2e-06	7.76 (13717,44,482,12)
GO:0005875	microtubule associated complex	3.12e-08	1.55e-06	4.54 (13717,119,482,19)
GO:0099513	polymeric cytoskeletal fiber	3.31e-08	1.6e-06	2.59 (13717,439,482,40)
GO:0000793	condensed chromosome	4.05e-08	1.9e-06	7.42 (13717,46,482,12)
GO:0000785	chromatin	1.59e-07	7.24e-06	2.85 (13717,310,482,31)
GO:0005663	DNA replication factor C complex	3.06e-07	1.36e-05	23.72 (13717,6,482,5)
GO:0005876	spindle microtubule	6.26e-07	2.71e-05	6.52 (13717,48,482,11)
GO:0042555	MCM complex	7.26e-07	3.06e-05	15.52 (13717,11,482,6)
GO:0000942	condensed nuclear chromosome outer kinetochore	1.51e-06	6.2e-05	28.46 (13717,4,482,4)
GO:0031262	Ndc80 complex	1.51e-06	6.05e-05	28.46 (13717,4,482,4)
GO:0000228	nuclear chromosome	1.92e-06	7.55e-05	5.34 (13717,64,482,12)
GO:0015630	microtubule cytoskeleton	5.61e-06	0.000215	3.73 (13717,122,482,16)
GO:0000779	condensed chromosome, centromeric region	6.97e-06	0.000261	11.38 (13717,15,482,6)
GO:0032133	chromosome passenger complex	7.32e-06	0.000269	22.77 (13717,5,482,4)
GO:0000781	chromosome, telomeric region	7.5e-06	0.000269	3.48 (13717,139,482,17)
GO:0043227	membrane-bounded organelle	8.94e-06	0.000314	1.17 (13717,7803,482,320)
GO:0043231	intracellular membrane-bounded organelle	1.42e-05	0.00049	1.20 (13717,6330,482,268)
GO:0000794	condensed nuclear chromosome	1.76e-05	0.000592	7.97 (13717,25,482,7)
GO:0005737	cytoplasm	1.87e-05	0.000617	1.29 (13717,4229,482,191)
GO:0031298	replication fork protection complex	2.14e-05	0.000693	18.97 (13717,6,482,4)
GO:0044444	cytoplasmic part	2.46e-05	0.000782	1.19 (13717,6596,482,276)
GO:0072686	mitotic spindle	3.45e-05	0.00108	6.15 (13717,37,482,8)
GO:0044464	cell part	3.6e-05	0.0011	1.06 (13717,12234,482,455)
GO:0005658	alpha DNA polymerase:primase complex	4.31e-05	0.0013	28.46 (13717,3,482,3)
GO:0097149	centralspindlin complex	4.31e-05	0.00128	28.46 (13717,3,482,3)
GO:0031390	Ctf18 RFC-like complex	4.84e-05	0.00141	16.26 (13717,7,482,4)
GO:0005635	nuclear envelope	7.27e-05	0.00208	3.19 (13717,134,482,15)
GO:0005657	replication fork	0.000143	0.00402	7.11 (13717,24,482,6)
GO:0000784	nuclear chromosome, telomeric region	0.000151	0.00417	3.30 (13717,112,482,13)
GO:0031975	envelope	0.000152	0.00414	2.99 (13717,143,482,15)
GO:0031967	organelle envelope	0.000152	0.00408	2.99 (13717,143,482,15)
GO:0000780	condensed nuclear chromosome, centromeric region	0.000267	0.00704	11.38 (13717,10,482,4)
GO:0031261	DNA replication preinitiation complex	0.000409	0.0106	17.08 (13717,5,482,3)
GO:0044815	DNA packaging complex	0.000421	0.0108	3.94 (13717,65,482,9)
GO:0010369	chromocenter	0.000595	0.015	9.49 (13717,12,482,4)
GO:0032155	cell division site part	0.000786	0.0195	4.53 (13717,44,482,7)
GO:0000796	condensin complex	0.000797	0.0195	14.23 (13717,6,482,3)
